# Supplementary material for: Subnuclear localisation is associated with gene expression more than parental origin at the imprinted Dlk1-Dio3 locus
Source: PLoS Genet. 2022 Apr 28;18(4):e1010186. doi: 10.1371/journal.pgen.1010186 (PMC9129038; doi:10.1371/journal.pgen.1010186)
Supplement: S1 Table — (CSV) [file pgen.1010186.s010.csv]

dist	expr	repKO	rep	size	relcen	pos	cell	ori	genrep	type	Legend:
1.958	1	0	1	955.998	0.29847561	2	1	0	1	4	dist	absolute distance (�m) of FISH signal to nuclear border
0.083	0	0	1	1171.993	0.011874106	1	10	0	1	1	expr	Meg3/Gtl2 expression state	0=nonexpressed, 1=expressed
0.18	0	0	1	1015.825	0.031512605	3	5	0	1	1	repKO	genotype of ES cell line	0=matrepKO, 1=patrepKO, 2=wt1, 3=matIGDMRKO, 4=Zfp57KO, 6=wt2
0.224	0	0	1	1236.128	0.035120728	3	16	0	1	1	rep	biological replicate
0.242	0	0	1	1042.051	0.030543986	10	4	0	1	1	size	nuclear volume (�m^3)
0.265	0	0	1	892.541	0.06643269	3	8	0	1	1	relcen	relative distance to nuclear border
0.298	0	0	1	1195.495	0.045110506	3	4	0	1	1	pos	microscopic image stack
0.316	0	0	1	1252.538	0.039929239	1	6	0	1	1	cell	cell per image stack
0.399	0	0	1	988.12	0.063575526	2	12	0	1	1	ori	parental origin/pretend parental origin in mutants	0=pat, 1=mat, 2=both
0.441	0	0	1	683.397	0.089307412	3	2	0	1	1	genrep	all biological replicates, independent of genotype, numbered
0.477	0	0	1	1355.291	0.071934851	6	8	0	1	1	type	types of repression and activation as used in figure 5
0.518	0	0	1	1692.685	0.052286262	9	4	0	1	1
0.52	0	0	1	1486.786	0.073322053	9	11	0	1	1
0.536	0	0	1	1313.809	0.072285907	5	6	0	1	1
0.578	0	0	1	1749.416	0.05559296	9	18	0	1	1
0.579	0	0	1	925.958	0.103614889	3	9	0	1	1
0.621	0	0	1	743.507	0.083964305	9	10	0	1	1
0.629	0	0	1	662.959	0.121828394	6	10	0	1	1
0.703	0	0	1	745.026	0.125267284	5	5	0	1	1
0.711	0	0	1	944.667	0.117871353	10	6	0	1	1
0.717	0	0	1	1384.405	0.136389576	2	7	0	1	1
0.761	0	0	1	731.71	0.103200434	3	19	0	1	1
0.849	0	0	1	1037.771	0.15144488	6	7	0	1	1
0.893	0	0	1	2315.695	0.132413998	6	5	0	1	1
0.899	0	0	1	1394.88	0.098531346	3	13	0	1	1
0.916	0	0	1	1183.937	0.080350877	1	3	0	1	1
0.939	0	0	1	1651.484	0.11301679	2	8	0	1	1
0.954	0	0	1	1674.329	0.099333611	1	5	0	1	1
0.982	0	0	1	662.788	0.167234332	10	10	0	1	1
1.02	0	0	1	971.657	0.119830827	3	7	0	1	1
1.033	0	0	1	1214.61	0.135315693	1	8	0	1	1
1.078	0	0	1	627.057	0.122527847	6	3	0	1	1
1.088	0	0	1	1423.299	0.117380516	2	5	0	1	1
1.095	0	0	1	1146.55	0.133292757	10	1	0	1	1
1.137	0	0	1	1020.553	0.1692468	3	3	0	1	1
1.176	0	0	1	693.183	0.216494845	3	20	0	1	1
1.211	0	0	1	1274.251	0.149119567	5	4	0	1	1
1.217	0	0	1	1310.683	0.132426551	1	11	0	1	1
1.303	0	0	1	1327.771	0.191871595	5	7	0	1	1
1.309	0	0	1	1385.799	0.216435185	3	15	0	1	1
1.32	0	0	1	1427.13	0.181793141	1	12	0	1	1
1.3255	0	0	1	785.408	0.193461286	9	9	0	1	1
1.342	0	0	1	737.993	0.226306914	6	6	0	1	1
1.359	0	0	1	1850.857	0.155670103	9	8	0	1	1
1.378	0	0	1	1076.246	0.18122041	2	3	0	1	1
1.466	0	0	1	1005.504	0.22269482	3	17	0	1	1
1.469	0	0	1	1107.518	0.252709444	5	1	0	1	1
1.495	0	0	1	1566.779	0.181917742	10	11	0	1	1
1.496	0	0	1	1207.083	0.392136304	3	14	0	1	1
1.5	0	0	1	1495.997	0.191864927	2	2	0	1	1
1.504	0	0	1	1294.749	0.167390095	10	5	0	1	1
1.504	0	0	1	1603.692	0.219401896	9	12	0	1	1
1.515	0	0	1	1579.203	0.266772319	9	14	0	1	1
1.519	0	0	1	1119.005	0.239968404	10	3	0	1	1
1.561	0	0	1	831.653	0.245826772	3	18	0	1	1
1.587	0	0	1	1805.13	0.165278067	2	6	0	1	1
1.606	0	0	1	1438.005	0.166097838	9	15	0	1	1
1.609	0	0	1	905.028	0.223720801	6	12	0	1	1
1.821	0	0	1	1498.955	0.257858963	2	9	0	1	1
1.844	0	0	1	1032.801	0.256146687	6	11	0	1	1
1.874	0	0	1	1406.046	0.233345785	3	1	0	1	1
1.938	0	0	1	1858.078	0.198362334	10	8	0	1	1
1.96	0	0	1	1832.55	0.207341585	9	2	0	1	1
1.985	0	0	1	1360.475	0.28397711	5	11	0	1	1
1.988	0	0	1	1208.035	0.211174846	1	9	0	1	1
2.016	0	0	1	1183.082	0.238072744	9	20	0	1	1
2.023	0	0	1	1496.972	0.286991063	9	19	0	1	1
2.043	0	0	1	1493.702	0.225	5	8	0	1	1
2.059	0	0	1	1877.47	0.259483302	9	6	0	1	1
2.093	0	0	1	821.825	0.2484273	1	4	0	1	1
2.113	0	0	1	1211.827	0.29610426	5	2	0	1	1
2.135	0	0	1	848.834	0.446185998	2	11	0	1	1
2.194	0	0	1	1003.092	0.40205241	2	10	0	1	1
2.251	0	0	1	1468.983	0.241886955	2	4	0	1	1
2.276	0	0	1	925.741	0.359614473	10	7	0	1	1
2.281	0	0	1	986.5	0.358253495	3	6	0	1	1
2.29	0	0	1	1061.104	0.333624709	1	13	0	1	1
2.375	0	0	1	979.748	0.304643407	5	9	0	1	1
2.426	0	0	1	1462.734	0.369085653	1	15	0	1	1
2.489	0	0	1	1019.826	0.395267588	3	12	0	1	1
2.495	0	0	1	1309.939	0.342061969	2	13	0	1	1
2.522	0	0	1	879.245	0.391736564	5	10	0	1	1
2.568	0	0	1	1524.245	0.300984529	9	3	0	1	1
2.587	0	0	1	1469.088	0.232059562	6	2	0	1	1
2.618	0	0	1	1628.204	0.34652548	1	1	0	1	1
2.76	0	0	1	1214.72	0.36809816	1	16	0	1	1
2.777	0	0	1	1094.72	0.388228715	1	7	0	1	1
2.82	0	0	1	2034.924	0.472916317	10	12	0	1	1
2.846	0	0	1	1185.181	0.484178292	9	7	0	1	1
3.261	0	0	1	1203.019	0.361529933	9	5	0	1	1
3.273	0	0	1	1356.254	0.493516285	10	13	0	1	1
3.291	0	0	1	1172.263	0.594150569	1	14	0	1	1
3.302	0	0	1	1047.628	0.469768104	3	11	0	1	1
3.303	0	0	1	1308.573	0.554287632	9	1	0	1	1
3.36	0	0	1	2051.691	0.393580883	9	13	0	1	1
3.379	0	0	1	2228.247	0.266377611	1	2	0	1	1
3.663	0	0	1	1530.9	0.636711281	5	3	0	1	1
4.028	0	0	1	1255.699	0.588888889	6	9	0	1	1
4.26	0	0	1	1648.874	0.65568724	9	17	0	1	1
4.388	0	0	1	1202.455	0.725889165	6	1	0	1	1
3.0655	1	0	2	1382.854	0.377524631	1	7	0	1	4
-0.268	0	0	2	947.105	-0.050989346	11	20	0	2	1
0.056	0	0	2	694.616	0.009120521	12	5	0	2	1
0.066	0	0	2	1121.315	0.007303309	16	15	0	2	1
0.124	0	0	2	1098.051	0.018286388	16	12	0	2	1
0.227	0	0	2	1610.88	0.023234391	9	11	0	2	1
0.25	0	0	2	1342.793	0.035501278	15	8	0	2	1
0.264	0	0	2	651.27	0.045462373	19	4	0	2	1
0.293	0	0	2	1046.189	0.075808538	11	22	0	2	1
0.3	0	0	2	893.753	0.040252247	16	7	0	2	1
0.35	0	0	2	944.635	0.059463133	12	2	0	2	1
0.361	0	0	2	1114.439	0.05843315	19	7	0	2	1
0.392	0	0	2	706.104	0.066015493	1	4	0	2	1
0.404	0	0	2	660.229	0.07767737	12	9	0	2	1
0.405	0	0	2	1671.341	0.045861171	11	10	0	2	1
0.422	0	0	2	782.77	0.060885875	19	6	0	2	1
0.4225	0	0	2	433.011	0.086259698	1	8	0	2	1
0.525	0	0	2	485.9	0.109763747	1	2	0	2	1
0.591	0	0	2	1064.904	0.059546599	5	7	0	2	1
0.669	0	0	2	1262.532	0.065536834	16	3	0	2	1
0.675	0	0	2	1254.559	0.084206587	5	5	0	2	1
0.71	0	0	2	682.126	0.114092881	16	16	0	2	1
0.746	0	0	2	825.283	0.0961712	12	3	0	2	1
0.764	0	0	2	1050.082	0.152830566	5	8	0	2	1
0.872	0	0	2	922.066	0.148400272	11	14	0	2	1
0.955	0	0	2	1094.147	0.134677761	16	2	0	2	1
0.967	0	0	2	1165.528	0.159808296	9	8	0	2	1
0.97	0	0	2	496.031	0.151090343	1	11	0	2	1
0.998	0	0	2	317.388	0.265566791	1	9	0	2	1
1.026	0	0	2	1307.346	0.108709472	16	9	0	2	1
1.036	0	0	2	561.983	0.199001153	1	6	0	2	1
1.041	0	0	2	938.198	0.173182499	15	7	0	2	1
1.048	0	0	2	915.138	0.166958738	12	8	0	2	1
1.05	0	0	2	831.628	0.180691791	12	4	0	2	1
1.081	0	0	2	1190.216	0.203386642	11	12	0	2	1
1.086	0	0	2	1318.793	0.111797406	19	2	0	2	1
1.111	0	0	2	1241.213	0.211016144	11	11	0	2	1
1.133	0	0	2	1165.31	0.157142857	16	1	0	2	1
1.152	0	0	2	970.053	0.140951915	15	2	0	2	1
1.179	0	0	2	441.825	0.301303348	19	5	0	2	1
1.182	0	0	2	1045.848	0.169002002	19	10	0	2	1
1.195	0	0	2	1138.159	0.119297195	15	4	0	2	1
1.224	0	0	2	1014.101	0.135054618	16	4	0	2	1
1.228	0	0	2	1136.937	0.162670552	15	5	0	2	1
1.286	0	0	2	969.998	0.240104556	12	1	0	2	1
1.301	0	0	2	629.921	0.195492111	15	9	0	2	1
1.312	0	0	2	1588.885	0.153936407	16	14	0	2	1
1.364	0	0	2	392.055	0.333089133	11	16	0	2	1
1.376	0	0	2	1285.403	0.140150744	11	4	0	2	1
1.439	0	0	2	851.877	0.274095238	11	17	0	2	1
1.448	0	0	2	797.258	0.295148797	1	10	0	2	1
1.54	0	0	2	1180.389	0.133217993	5	9	0	2	1
1.584	0	0	2	978.169	0.218031659	15	6	0	2	1
1.607	0	0	2	1076.305	0.273858214	15	10	0	2	1
1.651	0	0	2	1288.589	0.232240821	9	13	0	2	1
1.654	0	0	2	1261.901	0.320294345	19	12	0	2	1
1.665	0	0	2	1084.279	0.216065404	9	7	0	2	1
1.693	0	0	2	1222.096	0.266572193	5	2	0	2	1
1.701	0	0	2	827.246	0.263231198	16	8	0	2	1
1.766	0	0	2	583.897	0.33773188	11	21	0	2	1
1.812	0	0	2	1450.11	0.209286209	15	11	0	2	1
1.816	0	0	2	1004.036	0.214707969	15	12	0	2	1
1.816	0	0	2	997.51	0.250517313	15	16	0	2	1
1.844	0	0	2	1006.487	0.267673102	5	6	0	2	1
1.927	0	0	2	631.475	0.452559887	12	7	0	2	1
1.96	0	0	2	840.941	0.353280461	1	5	0	2	1
1.973	0	0	2	1562.796	0.258991861	9	12	0	2	1
1.975	0	0	2	1343.795	0.291383889	19	11	0	2	1
1.982	0	0	2	1377.134	0.229398148	11	2	0	2	1
1.99	0	0	2	1104.756	0.319884263	15	13	0	2	1
1.998	0	0	2	1865.694	0.219175077	19	1	0	2	1
2.001	0	0	2	1220.884	0.188276251	19	9	0	2	1
2.054	0	0	2	1101.738	0.269659971	16	10	0	2	1
2.16	0	0	2	1133.027	0.257972053	16	6	0	2	1
2.168	0	0	2	1232.326	0.255841397	9	6	0	2	1
2.174	0	0	2	596.87	0.496800731	1	3	0	2	1
2.193	0	0	2	1137.144	0.266983199	15	15	0	2	1
2.225	0	0	2	946.373	0.306769613	11	19	0	2	1
2.287	0	0	2	893.211	0.362383141	9	3	0	2	1
2.295	0	0	2	989.973	0.302132701	15	3	0	2	1
2.406	0	0	2	622.864	0.583980583	1	1	0	2	1
2.452	0	0	2	1040.122	0.32619396	15	14	0	2	1
2.473	0	0	2	1317.878	0.331812693	11	5	0	2	1
2.503	0	0	2	1416.257	0.284982352	19	3	0	2	1
2.528	0	0	2	1280.867	0.435561682	5	10	0	2	1
2.563	0	0	2	1155.973	0.313785504	15	1	0	2	1
2.593	0	0	2	1089.43	0.464196205	20	2	0	2	1
2.895	0	0	2	1374.634	0.501820073	5	11	0	2	1
2.952	0	0	2	888.407	0.504960657	12	6	0	2	1
2.986	0	0	2	1233.062	0.401830171	11	7	0	2	1
2.997	0	0	2	1432.308	0.348853451	11	15	0	2	1
3.078	0	0	2	1354.143	0.435915593	11	13	0	2	1
3.129	0	0	2	1344.725	0.377989853	11	8	0	2	1
3.173	0	0	2	1440.651	0.38027325	16	11	0	2	1
3.256	0	0	2	948.61	0.492065891	11	1	0	2	1
3.477	0	0	2	1355.299	0.43370338	11	9	0	2	1
3.605	0	0	2	1492.17	0.371343222	11	3	0	2	1
3.637	0	0	2	1776.83	0.472890391	11	6	0	2	1
3.768	0	0	2	1205.641	0.688093499	19	8	0	2	1
3.786	0	0	2	1199.007	0.522423072	20	1	0	2	1
1.438	1	0	3	1496.319	0.153272223	2	10	0	3	4
-0.379	0	0	3	690.221	-0.069173207	10	6	0	3	1
-0.263	0	0	3	564.926	-0.051802245	1	8	0	3	1
-0.225	0	0	3	966.574	-0.032601608	5	5	0	3	1
0.069	0	0	3	804.748	0.010400965	10	7	0	3	1
0.077	0	0	3	830.84	0.012208657	6	10	0	3	1
0.079	0	0	3	555.161	0.016298741	9	5	0	3	1
0.131	0	0	3	794.131	0.02271545	1	6	0	3	1
0.159	0	0	3	1091.39	0.017731683	9	17	0	3	1
0.255	0	0	3	888.3	0.064377682	6	8	0	3	1
0.303	0	0	3	1475.57	0.066976127	10	24	0	3	1
0.392	0	0	3	847.596	0.048920504	9	10	0	3	1
0.399	0	0	3	701.707	0.071814255	2	2	0	3	1
0.438	0	0	3	763.616	0.070508693	1	7	0	3	1
0.459	0	0	3	679.999	0.067599411	5	2	0	3	1
0.524	0	0	3	1662.324	0.079635258	10	22	0	3	1
0.53	0	0	3	935.543	0.09858631	10	5	0	3	1
0.532	0	0	3	673.655	0.104089219	6	1	0	3	1
0.562	0	0	3	664.049	0.093293493	5	3	0	3	1
0.596	0	0	3	455.873	0.118654191	9	15	0	3	1
0.597	0	0	3	853.244	0.115429234	6	5	0	3	1
0.621	0	0	3	905.105	0.162056367	10	4	0	3	1
0.631	0	0	3	1297.454	0.086166872	1	9	0	3	1
0.657	0	0	3	692.298	0.101482854	10	10	0	3	1
0.682	0	0	3	783.006	0.10237166	6	6	0	3	1
0.683	0	0	3	1298.907	0.07753434	2	9	0	3	1
0.7265	0	0	3	801.053	0.106019701	1	17	0	3	1
0.781	0	0	3	2348.165	0.109399076	10	13	0	3	1
0.797	0	0	3	601.735	0.142143749	9	6	0	3	1
0.84	0	0	3	636.172	0.137704918	9	9	0	3	1
0.844	0	0	3	1248.052	0.187680676	1	22	0	3	1
0.849	0	0	3	738.876	0.225498008	2	24	0	3	1
1.004	0	0	3	858.232	0.141388537	10	12	0	3	1
1.007	0	0	3	994.138	0.140603183	2	15	0	3	1
1.057	0	0	3	533.599	0.204330176	5	8	0	3	1
1.071	0	0	3	822.635	0.153989935	2	11	0	3	1
1.111	0	0	3	852.459	0.183121806	5	4	0	3	1
1.136	0	0	3	786.385	0.220197713	6	2	0	3	1
1.144	0	0	3	728.409	0.168062289	6	7	0	3	1
1.167	0	0	3	271.991	0.284218217	9	14	0	3	1
1.18	0	0	3	678.67	0.21431166	2	21	0	3	1
1.183	0	0	3	690.091	0.220297952	1	13	0	3	1
1.208	0	0	3	1222.903	0.209722222	5	13	0	3	1
1.3	0	0	3	1164.245	0.230007077	1	16	0	3	1
1.357	0	0	3	550.133	0.229416737	10	17	0	3	1
1.358	0	0	3	1048.812	0.155841175	1	18	0	3	1
1.385	0	0	3	912.164	0.187491539	10	8	0	3	1
1.427	0	0	3	1044.509	0.232070255	1	12	0	3	1
1.433	0	0	3	846.198	0.16888627	2	8	0	3	1
1.442	0	0	3	785.518	0.257591997	10	9	0	3	1
1.46	0	0	3	1177.674	0.190426503	5	15	0	3	1
1.511	0	0	3	644.753	0.252295876	1	5	0	3	1
1.545	0	0	3	1080.853	0.220054123	1	3	0	3	1
1.549	0	0	3	480.154	0.271563815	9	4	0	3	1
1.571	0	0	3	1164.558	0.241803909	1	11	0	3	1
1.575	0	0	3	653.332	0.322613683	2	19	0	3	1
1.655	0	0	3	950.343	0.234220209	1	14	0	3	1
1.685	0	0	3	828.571	0.292281006	2	5	0	3	1
1.688	0	0	3	549.892	0.328660436	2	23	0	3	1
1.689	0	0	3	925.91	0.21955024	6	4	0	3	1
1.704	0	0	3	807.924	0.216821479	9	1	0	3	1
1.723	0	0	3	1088.936	0.301487314	9	2	0	3	1
1.809	0	0	3	719.824	0.297337278	2	17	0	3	1
1.826	0	0	3	718.425	0.295278137	10	2	0	3	1
1.849	0	0	3	649.233	0.306430229	1	25	0	3	1
1.896	0	0	3	1396.489	0.209502762	5	14	0	3	1
1.906	0	0	3	1140.877	0.333975819	1	23	0	3	1
1.926	0	0	3	790.735	0.337480287	1	19	0	3	1
1.958	0	0	3	1249.033	0.203027789	2	12	0	3	1
2.001	0	0	3	701.993	0.30568286	9	12	0	3	1
2.009	0	0	3	954.03	0.38398318	2	13	0	3	1
2.02	0	0	3	704.992	0.300014852	9	3	0	3	1
2.063	0	0	3	961.725	0.321439701	10	3	0	3	1
2.077	0	0	3	1084.323	0.329839606	1	1	0	3	1
2.135	0	0	3	412.073	0.433766761	9	16	0	3	1
2.1635	0	0	3	765.754	0.292720877	2	1	0	3	1
2.195	0	0	3	723.885	0.357142857	5	1	0	3	1
2.225	0	0	3	1192.671	0.341676904	10	1	0	3	1
2.308	0	0	3	1584.374	0.247294546	1	21	0	3	1
2.325	0	0	3	694.92	0.383980182	2	6	0	3	1
2.36	0	0	3	968.397	0.308617759	2	4	0	3	1
2.434	0	0	3	754.198	0.324317122	2	16	0	3	1
2.437	0	0	3	961.905	0.335121012	9	11	0	3	1
2.496	0	0	3	778.014	0.365019011	10	20	0	3	1
2.569	0	0	3	1337.71	0.304564315	2	3	0	3	1
2.581	0	0	3	793.051	0.412366193	5	10	0	3	1
2.688	0	0	3	1295.412	0.384054865	10	18	0	3	1
2.711	0	0	3	1267.642	0.285940302	2	7	0	3	1
2.732	0	0	3	1061.235	0.347582697	1	24	0	3	1
2.766	0	0	3	800.108	0.421389397	5	6	0	3	1
2.812	0	0	3	925.468	0.484911192	1	2	0	3	1
2.898	0	0	3	1347.922	0.449371996	5	11	0	3	1
2.926	0	0	3	791.081	0.451752354	1	4	0	3	1
2.934	0	0	3	1050.665	0.531329229	10	11	0	3	1
2.985	0	0	3	1030.618	0.451110775	2	14	0	3	1
3.007	0	0	3	831.971	0.42628296	10	15	0	3	1
3.046	0	0	3	1072.567	0.559001652	5	20	0	3	1
3.095	0	0	3	1850.136	0.32890542	10	21	0	3	1
3.18	0	0	3	1361.797	0.292871615	9	8	0	3	1
3.514	0	0	3	1634.181	0.495418018	2	25	0	3	1
-0.124	1	1	1	761.334	-0.014543749	2	5	1	4	3
-0.047	1	1	1	793.337	-0.008638118	4	7	1	4	3
0.071	1	1	1	989.561	0.011511025	9	7	1	4	3
0.176	1	1	1	627.89	0.028520499	4	8	1	4	3
0.19	1	1	1	627.308	0.03450781	4	4	1	4	3
0.194	1	1	1	732.241	0.046500479	4	6	1	4	3
0.474	1	1	1	762.306	0.067579127	9	2	1	4	3
0.509	1	1	1	1145.662	0.071149008	6	11	1	4	3
0.541	1	1	1	1003.588	0.104946654	6	13	1	4	3
0.646	1	1	1	1096.337	0.089797053	1	9	1	4	3
0.653	1	1	1	1263.746	0.105766116	1	17	1	4	3
0.747	1	1	1	849.886	0.12883753	1	6	1	4	3
0.773	1	1	1	846.854	0.103758389	9	6	1	4	3
0.792	1	1	1	1324.751	0.114899173	9	8	1	4	3
0.847	1	1	1	1517.551	0.090096798	6	20	1	4	3
0.884	1	1	1	804.207	0.12109589	6	8	1	4	3
0.892	1	1	1	894.008	0.123340708	9	9	1	4	3
0.977	1	1	1	1325.945	0.14733826	5	3	1	4	3
1.029	1	1	1	766.878	0.176713035	1	3	1	4	3
1.1	1	1	1	1128.476	0.196885627	9	12	1	4	3
1.178	1	1	1	1459.8	0.13899705	6	5	1	4	3
1.236	1	1	1	1262.212	0.248093135	10	2	1	4	3
1.25	1	1	1	595.793	0.170253337	4	3	1	4	3
1.252	1	1	1	1270.703	0.114526162	3	8	1	4	3
1.261	1	1	1	1410.217	0.12577299	4	2	1	4	3
1.299	1	1	1	1014.782	0.161667704	4	10	1	4	3
1.352	1	1	1	1459.939	0.180869565	4	9	1	4	3
1.37	1	1	1	948.899	0.230445753	4	1	1	4	3
1.49	1	1	1	1195.995	0.155939299	1	10	1	4	3
1.497	1	1	1	1506.637	0.204508197	7	1	1	4	3
1.544	1	1	1	1359.181	0.180479252	2	9	1	4	3
1.599	1	1	1	1097.733	0.219071106	4	5	1	4	3
1.647	1	1	1	1441.689	0.209355536	3	2	1	4	3
1.648	1	1	1	1305.991	0.185481148	6	23	1	4	3
1.726	1	1	1	1493.315	0.185651285	6	1	1	4	3
1.763	1	1	1	1373.818	0.195997777	7	3	1	4	3
1.871	1	1	1	1372.093	0.259500693	2	8	1	4	3
1.917	1	1	1	1593.423	0.243831086	6	7	1	4	3
1.938	1	1	1	1033.935	0.31167578	5	4	1	4	3
1.966	1	1	1	996.148	0.281138281	7	6	1	4	3
1.993	1	1	1	1441.313	0.308705081	7	4	1	4	3
2.047	1	1	1	1040.256	0.277898452	6	10	1	4	3
2.086	1	1	1	843.664	0.338691346	3	5	1	4	3
2.159	1	1	1	1113.795	0.332922128	8	1	1	4	3
2.191	1	1	1	1568.922	0.475993917	10	4	1	4	3
2.213	1	1	1	996.479	0.250056497	5	6	1	4	3
2.262	1	1	1	952.319	0.289814222	7	7	1	4	3
2.274	1	1	1	1239.676	0.271619685	3	1	1	4	3
2.283	1	1	1	1273.067	0.315113872	8	2	1	4	3
2.289	1	1	1	1136.868	0.317431702	6	17	1	4	3
2.495	1	1	1	1577.77	0.29194945	6	12	1	4	3
2.504	1	1	1	1868.303	0.288479263	3	10	1	4	3
2.546	1	1	1	2089.506	0.279258528	1	7	1	4	3
2.625	1	1	1	984.301	0.288239816	1	1	1	4	3
2.692	1	1	1	1953.145	0.279746441	5	5	1	4	3
2.7	1	1	1	910.087	0.336448598	2	7	1	4	3
2.745	1	1	1	1954.405	0.278510552	9	3	1	4	3
2.746	1	1	1	1436.498	0.357365955	5	7	1	4	3
2.755	1	1	1	1136.457	0.349708048	6	18	1	4	3
2.825	1	1	1	1196.97	0.478894728	2	6	1	4	3
2.851	1	1	1	1419.37	0.337796209	5	11	1	4	3
2.947	1	1	1	1623.395	0.328869546	1	2	1	4	3
2.958	1	1	1	1273.353	0.503532216	6	16	1	4	3
2.979	1	1	1	791.572	0.55661435	6	21	1	4	3
3.014	1	1	1	802.585	0.359365685	1	4	1	4	3
3.096	1	1	1	1842.618	0.506378803	1	16	1	4	3
3.145	1	1	1	1044.6	0.457887457	2	1	1	4	3
3.185	1	1	1	1439.748	0.495874202	3	7	1	4	3
3.407	1	1	1	1029.038	0.427585341	3	6	1	4	3
3.438	1	1	1	1570.184	0.370673854	1	11	1	4	3
3.632	1	1	1	923.112	0.570083189	6	15	1	4	3
3.69	1	1	1	1524.118	0.428720809	9	5	1	4	3
3.957	1	1	1	1597.758	0.465913105	9	11	1	4	3
4.3665	1	1	1	1302.394	0.538708284	1	5	1	4	3
4.369	1	1	1	1996.43	0.394884309	3	4	1	4	3
5.173	1	1	1	1644.502	0.592079661	1	12	1	4	3
0.131	0	1	1	1193.689	0.014537787	1	13	1	4	2
0.165	0	1	1	1402.255	0.025079799	5	12	1	4	2
0.314	0	1	1	1044.983	0.070073644	2	3	1	4	2
0.362	0	1	1	1005.983	0.049555099	10	1	1	4	2
0.461	0	1	1	1199.395	0.06102727	5	9	1	4	2
0.761	0	1	1	1110.955	0.107273752	10	3	1	4	2
0.98	0	1	1	1472.322	0.118615347	7	2	1	4	2
1.058	0	1	1	780.367	0.156093243	5	10	1	4	2
1.079	0	1	1	1267.167	0.143809143	2	10	1	4	2
1.278	0	1	1	1115.231	0.141090749	5	13	1	4	2
1.433	0	1	1	1011.778	0.203377803	6	2	1	4	2
1.556	0	1	1	1262.414	0.178460833	3	9	1	4	2
1.74	0	1	1	1393.202	0.222193845	6	22	1	4	2
1.752	0	1	1	865.163	0.245309437	2	2	1	4	2
2.022	0	1	1	915.424	0.335212202	7	8	1	4	2
2.088	0	1	1	1349.837	0.276483051	5	8	1	4	2
2.195	0	1	1	1215.542	0.315464214	3	3	1	4	2
2.22	0	1	1	1036.134	0.255055147	7	5	1	4	2
2.699	0	1	1	847.469	0.466955017	2	4	1	4	2
2.797	0	1	1	1343.569	0.362164962	6	4	1	4	2
3.022	0	1	1	1649.59	0.38161384	6	19	1	4	2
3.034	0	1	1	873.916	0.420338044	1	8	1	4	2
3.197	0	1	1	1056.474	0.36370876	5	2	1	4	2
3.333	0	1	1	1602.973	0.393320746	5	1	1	4	2
-0.218	1	1	2	1133.752	-0.028631468	5	6	1	5	3
-0.14	1	1	2	869.641	-0.019875071	1	2	1	5	3
0.166	1	1	2	1177.666	0.024831713	3	4	1	5	3
0.288	1	1	2	764.925	0.050288109	6	10	1	5	3
0.321	1	1	2	1171.287	0.044275862	3	25	1	5	3
0.361	1	1	2	594.108	0.081397971	6	12	1	5	3
0.455	1	1	2	679.284	0.068617101	3	19	1	5	3
0.52	1	1	2	616.264	0.089301048	3	23	1	5	3
0.527	1	1	2	907.415	0.096449488	6	7	1	5	3
0.561	1	1	2	755.818	0.088709677	7	6	1	5	3
0.66	1	1	2	649.428	0.089771491	3	17	1	5	3
0.847	1	1	2	566.137	0.173210634	3	31	1	5	3
1.06	1	1	2	807.727	0.140323008	7	3	1	5	3
1.21	1	1	2	667.289	0.184704625	1	4	1	5	3
1.284	1	1	2	959.853	0.205604484	3	29	1	5	3
1.292	1	1	2	1339.125	0.141620081	10	2	1	5	3
1.307	1	1	2	766.671	0.219774676	7	7	1	5	3
1.339	1	1	2	1047.933	0.190849487	5	15	1	5	3
1.367	1	1	2	1416.935	0.181975506	5	8	1	5	3
1.397	1	1	2	568.152	0.301077586	2	11	1	5	3
1.456	1	1	2	949.949	0.245696929	1	3	1	5	3
1.538	1	1	2	846.149	0.246790757	3	24	1	5	3
1.57	1	1	2	750.877	0.27748321	3	1	1	5	3
1.585	1	1	2	868.882	0.218500138	6	8	1	5	3
1.586	1	1	2	898.574	0.228365731	7	2	1	5	3
1.596	1	1	2	966.593	0.168603423	9	4	1	5	3
1.627	1	1	2	1077.472	0.166734987	9	3	1	5	3
1.679	1	1	2	668.786	0.248152527	3	3	1	5	3
1.701	1	1	2	716.004	0.23008251	1	6	1	5	3
1.729	1	1	2	1006.241	0.243898998	10	1	1	5	3
1.78	1	1	2	1460.65	0.175611681	2	14	1	5	3
1.85	1	1	2	1394.67	0.205875807	10	9	1	5	3
1.867	1	1	2	643.382	0.285998775	5	14	1	5	3
1.911	1	1	2	842.766	0.309824903	5	9	1	5	3
1.926	1	1	2	958.271	0.273657289	10	12	1	5	3
1.97	1	1	2	1442.247	0.238903711	3	8	1	5	3
2.053	1	1	2	1001.207	0.242099057	6	13	1	5	3
2.079	1	1	2	1042.016	0.332853026	5	12	1	5	3
2.161	1	1	2	1073.447	0.343397426	6	5	1	5	3
2.187	1	1	2	1182.073	0.392921308	6	4	1	5	3
2.22	1	1	2	850.347	0.34725481	9	5	1	5	3
2.225	1	1	2	834.901	0.300716313	1	8	1	5	3
2.226	1	1	2	1277.048	0.230363241	2	10	1	5	3
2.284	1	1	2	1174.896	0.2570914	5	1	1	5	3
2.289	1	1	2	1343.154	0.309366131	2	2	1	5	3
2.407	1	1	2	869.264	0.331679757	7	5	1	5	3
2.499	1	1	2	1076.487	0.253396877	10	13	1	5	3
2.509	1	1	2	947.087	0.354078465	9	6	1	5	3
2.537	1	1	2	1424.98	0.399276047	5	10	1	5	3
2.618	1	1	2	1237.836	0.257575758	5	17	1	5	3
2.703	1	1	2	1242.625	0.359107214	5	7	1	5	3
2.744	1	1	2	1246.348	0.306455216	2	13	1	5	3
2.782	1	1	2	1107.622	0.381043693	7	8	1	5	3
2.786	1	1	2	1084.7	0.297776828	3	28	1	5	3
2.891	1	1	2	1396.179	0.303836048	2	5	1	5	3
2.935	1	1	2	1001.074	0.416253014	3	5	1	5	3
2.97	1	1	2	927.117	0.469046115	6	9	1	5	3
2.974	1	1	2	708.199	0.423646724	3	27	1	5	3
3.005	1	1	2	1780.886	0.273629576	2	1	1	5	3
3.152	1	1	2	902.851	0.442261821	3	26	1	5	3
3.212	1	1	2	1244.728	0.61356256	9	8	1	5	3
3.487	1	1	2	983.822	0.392503377	6	2	1	5	3
0.233	0	1	2	930.871	0.034682941	10	3	1	5	2
0.3005	0	1	2	1288.111	0.0324129	5	16	1	5	2
0.348	0	1	2	673.848	0.052687358	10	7	1	5	2
0.567	0	1	2	599.175	0.096183206	9	1	1	5	2
0.586	0	1	2	987.6	0.096987752	3	21	1	5	2
0.61	0	1	2	780.837	0.085988159	3	11	1	5	2
0.623	0	1	2	1307.679	0.067285884	2	8	1	5	2
0.663	0	1	2	361.589	0.156700544	3	30	1	5	2
0.71	0	1	2	988.078	0.093661368	10	5	1	5	2
0.758	0	1	2	1138.769	0.125455147	3	20	1	5	2
0.777	0	1	2	1315.018	0.130566291	5	5	1	5	2
0.877	0	1	2	1071.759	0.114595583	2	7	1	5	2
0.88	0	1	2	407.712	0.195642508	5	3	1	5	2
1.013	0	1	2	873.029	0.19055681	3	2	1	5	2
1.065	0	1	2	759.113	0.255150934	10	4	1	5	2
1.463	0	1	2	1117.572	0.19829222	2	3	1	5	2
1.501	0	1	2	945.804	0.161693418	1	5	1	5	2
1.573	0	1	2	581.335	0.374078478	5	13	1	5	2
1.645	0	1	2	787.456	0.220332173	7	1	1	5	2
1.655	0	1	2	1082.049	0.251023813	6	1	1	5	2
1.673	0	1	2	810.547	0.300628931	2	6	1	5	2
1.726	0	1	2	1319.693	0.17126414	10	6	1	5	2
1.751	0	1	2	968.096	0.370268556	1	7	1	5	2
1.772	0	1	2	1118.777	0.279319042	3	22	1	5	2
1.862	0	1	2	792.834	0.240320083	3	16	1	5	2
1.8675	0	1	2	632.323	0.386086417	10	10	1	5	2
1.891	0	1	2	1166.134	0.259717072	6	3	1	5	2
1.905	0	1	2	660.946	0.25543041	10	11	1	5	2
1.924	0	1	2	479.223	0.465521413	5	2	1	5	2
1.964	0	1	2	837.338	0.273575707	10	8	1	5	2
1.993	0	1	2	877.974	0.28850608	3	18	1	5	2
2.137	0	1	2	874.489	0.289252842	3	32	1	5	2
2.164	0	1	2	1050.867	0.319929036	3	6	1	5	2
2.206	0	1	2	1000.785	0.411951447	6	6	1	5	2
2.323	0	1	2	1125.158	0.255583673	2	9	1	5	2
2.476	0	1	2	1121.551	0.502231237	5	4	1	5	2
2.586	0	1	2	756.806	0.398950941	9	2	1	5	2
2.675	0	1	2	535.132	0.584571678	9	7	1	5	2
-0.386	1	1	3	496.567	-0.143547787	1	7	1	6	3
0.083	1	1	3	509.405	0.047537228	7	15	1	6	3
0.241	1	1	3	637.979	0.036709825	4	8	1	6	3
0.274	1	1	3	723.628	0.051071761	1	10	1	6	3
0.379	1	1	3	548.925	0.052587762	2	16	1	6	3
0.451	1	1	3	895.229	0.081940407	9	6	1	6	3
0.522	1	1	3	1053.654	0.079926504	7	12	1	6	3
0.603	1	1	3	1085.419	0.098320561	9	18	1	6	3
0.708	1	1	3	949.879	0.114637306	10	7	1	6	3
0.729	1	1	3	786.319	0.116752082	10	4	1	6	3
0.852	1	1	3	1742.455	0.099474606	1	1	1	6	3
0.877	1	1	3	679.3	0.190032503	1	11	1	6	3
0.894	1	1	3	1155.369	0.126970601	2	1	1	6	3
0.922	1	1	3	1254.051	0.115063023	9	3	1	6	3
0.925	1	1	3	781.748	0.171328024	9	19	1	6	3
1.092	1	1	3	849.115	0.169802519	10	3	1	6	3
1.321	1	1	3	1026.184	0.146501054	2	7	1	6	3
1.342	1	1	3	1175.98	0.192567083	7	14	1	6	3
1.344	1	1	3	939.132	0.276828012	1	9	1	6	3
1.346	1	1	3	1465.524	0.173208081	9	10	1	6	3
1.452	1	1	3	838.992	0.217235189	9	14	1	6	3
1.494	1	1	3	675.204	0.268946895	7	9	1	6	3
1.561	1	1	3	1678.493	0.232915548	2	15	1	6	3
1.596	1	1	3	869.712	0.175674188	7	2	1	6	3
1.628	1	1	3	1243.283	0.238779701	7	8	1	6	3
1.647	1	1	3	763.289	0.233849212	9	2	1	6	3
1.663	1	1	3	1178.437	0.147612285	1	13	1	6	3
1.672	1	1	3	1292.803	0.232415902	9	1	1	6	3
1.711	1	1	3	1003.758	0.208480565	5	2	1	6	3
1.765	1	1	3	1504.883	0.159844231	0	8	1	6	3
1.864	1	1	3	895.866	0.334229873	9	20	1	6	3
1.87	1	1	3	815.829	0.435288641	1	8	1	6	3
1.8795	1	1	3	1144.776	0.176910768	7	13	1	6	3
1.887	1	1	3	1030.421	0.233222099	9	17	1	6	3
1.963	1	1	3	1807.002	0.186845612	4	2	1	6	3
1.971	1	1	3	1379.701	0.261961722	9	4	1	6	3
1.977	1	1	3	1036.343	0.286397219	10	6	1	6	3
2.075	1	1	3	1193.871	0.281241529	5	13	1	6	3
2.099	1	1	3	1191.212	0.242967936	4	10	1	6	3
2.122	1	1	3	1035.832	0.294476825	5	18	1	6	3
2.125	1	1	3	1253.722	0.188219663	7	3	1	6	3
2.174	1	1	3	722.207	0.31797572	10	2	1	6	3
2.253	1	1	3	1115.551	0.343392775	1	2	1	6	3
2.292	1	1	3	1227.655	0.2284689	9	5	1	6	3
2.343	1	1	3	1497.368	0.3079653	7	6	1	6	3
2.43	1	1	3	1463.119	0.309278351	1	12	1	6	3
2.502	1	1	3	1702.471	0.338199513	2	5	1	6	3
2.589	1	1	3	1190.605	0.349251315	5	1	1	6	3
2.596	1	1	3	1197.042	0.378205128	9	7	1	6	3
2.7075	1	1	3	712.474	0.437646488	1	4	1	6	3
2.724	1	1	3	1153.971	0.410797768	9	11	1	6	3
2.748	1	1	3	979.172	0.400524705	3	1	1	6	3
2.785	1	1	3	1037.739	0.348255596	5	10	1	6	3
2.859	1	1	3	1003.138	0.439035627	9	13	1	6	3
2.92	1	1	3	858.472	0.324949922	7	4	1	6	3
3.033	1	1	3	941.963	0.496643196	2	17	1	6	3
3.158	1	1	3	1455.207	0.405808276	9	12	1	6	3
3.183	1	1	3	1461.225	0.340245858	7	10	1	6	3
3.421	1	1	3	1597.917	0.32423467	3	5	1	6	3
3.441	1	1	3	1000.156	0.491010274	3	4	1	6	3
3.448	1	1	3	1187.855	0.446979518	4	1	1	6	3
3.652	1	1	3	1174.695	0.574665618	5	15	1	6	3
3.704	1	1	3	1403.198	0.381423128	9	9	1	6	3
3.765	1	1	3	1399.289	0.463841321	4	4	1	6	3
3.831	1	1	3	1473.904	0.507014293	2	13	1	6	3
4.578	1	1	3	1981	0.449661133	2	9	1	6	3
0.335	0	1	3	654.352	0.05793843	2	14	1	6	2
0.473	0	1	3	532.045	0.077274955	4	7	1	6	2
0.582	0	1	3	615.414	0.102015776	7	11	1	6	2
0.669	0	1	3	1010.496	0.096984633	7	5	1	6	2
0.791	0	1	3	648.026	0.115710942	10	1	1	6	2
0.895	0	1	3	1578.092	0.113694106	2	4	1	6	2
0.973	0	1	3	1686.59	0.10178889	2	6	1	6	2
0.98	0	1	3	728.555	0.183143338	1	5	1	6	2
1.031	0	1	3	737.725	0.240270333	4	5	1	6	2
1.166	0	1	3	794.493	0.187098845	4	6	1	6	2
1.177	0	1	3	1222.273	0.151129944	2	10	1	6	2
1.187	0	1	3	1695.917	0.13953215	2	3	1	6	2
1.226	0	1	3	1493.766	0.154661284	1	3	1	6	2
1.366	0	1	3	843.368	0.184619543	3	2	1	6	2
1.43	0	1	3	623.26	0.310329861	1	6	1	6	2
1.537	0	1	3	1157.241	0.196321369	5	7	1	6	2
1.914	0	1	3	788.988	0.332061069	2	11	1	6	2
2.137	0	1	3	1299.002	0.268332496	5	4	1	6	2
2.144	0	1	3	895.542	0.333126165	5	17	1	6	2
2.261	0	1	3	1532.317	0.312120375	3	6	1	6	2
2.287	0	1	3	2331.908	0.229872349	4	9	1	6	2
2.323	0	1	3	915.951	0.337253194	9	16	1	6	2
2.416	0	1	3	1268.996	0.350754936	10	9	1	6	2
2.427	0	1	3	1052.812	0.281685237	2	8	1	6	2
2.525	0	1	3	771.207	0.463557922	7	7	1	6	2
2.723	0	1	3	1038.773	0.342515723	5	12	1	6	2
2.844	0	1	3	1407.009	0.285198556	5	9	1	6	2
2.874	0	1	3	855.567	0.496201657	9	15	1	6	2
2.892	0	1	3	863.005	0.39208243	3	3	1	6	2
3.079	0	1	3	1252.475	0.520629016	2	12	1	6	2
3.08	0	1	3	723.643	0.471669219	5	8	1	6	2
3.239	0	1	3	998.325	0.353757099	10	5	1	6	2
3.266	0	1	3	1184.658	0.420930532	9	8	1	6	2
4.29	0	1	3	1410.669	0.482944951	5	11	1	6	2
0.119	1	2	1	964.441	0.020656136	5	15	2	7
0.364	1	2	1	818.448	0.052411807	2	1	2	7
0.503	1	2	1	722.24	0.082122449	6	1	2	7
0.518	1	2	1	870.034	0.105284553	1	16	2	7
0.603	1	2	1	1080.816	0.077198822	6	24	2	7
0.773	1	2	1	707.037	0.114197075	2	5	2	7
0.87	1	2	1	818.339	0.11541523	1	7	2	7
0.881	1	2	1	1158.216	0.126981839	1	2	2	7
0.8855	1	2	1	959.104	0.147903792	2	12	2	7
1.087	1	2	1	679.666	0.208477177	6	5	2	7
1.101	1	2	1	1048.974	0.148023662	1	3	2	7
1.142	1	2	1	1873.978	0.132375101	10	6	2	7
1.145	1	2	1	951.723	0.143142893	5	7	2	7
1.175	1	2	1	1505.589	0.123671193	9	13	2	7
1.202	1	2	1	1542.182	0.136435868	1	21	2	7
1.213	1	2	1	1041.208	0.196947556	6	13	2	7
1.223	1	2	1	845.72	0.154829725	1	15	2	7
1.254	1	2	1	844.21	0.163515452	9	5	2	7
1.37	1	2	1	2060.67	0.122715872	2	8	2	7
1.409	1	2	1	1191.295	0.214036154	5	11	2	7
1.4165	1	2	1	1624.231	0.183793954	5	12	2	7
1.464	1	2	1	1774.846	0.152103896	9	11	2	7
1.469	1	2	1	1476.048	0.15466414	9	15	2	7
1.472	1	2	1	1417.912	0.182630273	6	19	2	7
1.473	1	2	1	554.51	0.256486157	6	21	2	7
1.482	1	2	1	1312.072	0.177018634	5	1	2	7
1.483	1	2	1	880.873	0.269342535	1	10	2	7
1.69	1	2	1	1319.425	0.165442976	5	3	2	7
1.724	1	2	1	646.669	0.250363055	1	13	2	7
1.761	1	2	1	1201.467	0.286714425	9	18	2	7
1.858	1	2	1	1630.314	0.249061662	6	7	2	7
1.878	1	2	1	959.35	0.295468848	6	3	2	7
1.9445	1	2	1	1763.495	0.201450401	5	14	2	7
1.968	1	2	1	1509.012	0.264338482	6	16	2	7
2.005	1	2	1	1419.816	0.266764236	5	2	2	7
2.036	1	2	1	960.542	0.265069652	1	11	2	7
2.101	1	2	1	1340.333	0.230625686	6	30	2	7
2.112	1	2	1	1386.181	0.258475095	5	10	2	7
2.117	1	2	1	1583.413	0.22324159	6	4	2	7
2.135	1	2	1	1040.914	0.271663061	2	14	2	7
2.192	1	2	1	1450.459	0.326481978	6	6	2	7
2.235	1	2	1	1088.994	0.280708365	10	2	2	7
2.248	1	2	1	1041.294	0.268449964	2	2	2	7
2.342	1	2	1	973.595	0.257645765	1	4	2	7
2.351	1	2	1	1270.613	0.249840595	5	9	2	7
2.387	1	2	1	1707.58	0.325248671	1	18	2	7
2.39	1	2	1	753.938	0.38467729	6	12	2	7
2.396	1	2	1	1389.781	0.3407281	2	11	2	7
2.411	1	2	1	849.98	0.414688682	6	11	2	7
2.413	1	2	1	881.617	0.296692487	2	9	2	7
2.431	1	2	1	1723.933	0.276564278	9	14	2	7
2.461	1	2	1	1134.255	0.303977273	9	2	2	7
2.461	1	2	1	1000.411	0.30712592	2	4	2	7
2.468	1	2	1	854.276	0.301122499	9	1	2	7
2.578	1	2	1	1359.175	0.376021004	9	6	2	7
2.594	1	2	1	872.408	0.412138545	6	28	2	7
2.754	1	2	1	1032.86	0.504118616	10	1	2	7
2.83	1	2	1	1716.943	0.296366112	10	4	2	7
2.866	1	2	1	2105.189	0.329047072	9	12	2	7
2.869	1	2	1	1852.543	0.357864538	10	3	2	7
3.026	1	2	1	1812.496	0.399894278	1	14	2	7
3.031	1	2	1	1790.507	0.368376276	10	5	2	7
3.069	1	2	1	1270.613	0.530509939	5	9	2	7
3.2045	1	2	1	1599.118	0.334796009	2	6	2	7
3.27	1	2	1	1036.742	0.425836697	1	1	2	7
3.36	1	2	1	1174.176	0.369474379	6	20	2	7
3.423	1	2	1	1533.693	0.367314089	5	8	2	7
3.477	1	2	1	1082.933	0.530353874	1	22	2	7
3.561	1	2	1	1354.486	0.524834193	6	26	2	7
3.597	1	2	1	1526.446	0.551602515	6	9	2	7
3.6	1	2	1	2459.978	0.294792008	5	6	2	7
3.694	1	2	1	1033.821	0.626420214	9	19	2	7
3.7005	1	2	1	2010.509	0.614190871	5	5	2	7
4.294	1	2	1	1980.072	0.662552075	9	10	2	7
-0.077	0	2	1	707.037	-0.014636001	2	5	2	7
0.077	0	2	1	649.56	0.015036126	6	2	2	7
0.102	0	2	1	1117.01	0.012722964	6	14	2	7
0.195	0	2	1	1509.012	0.038212816	6	16	2	7
0.212	0	2	1	881.617	0.038419717	2	9	2	7
0.22	0	2	1	1000.411	0.040029112	2	4	2	7
0.267	0	2	1	1071.718	0.032485704	6	27	2	7
0.283	0	2	1	1186.907	0.043232508	9	7	2	7
0.285	0	2	1	2105.189	0.03080415	9	12	2	7
0.307	0	2	1	1319.425	0.04735462	5	3	2	7
0.377	0	2	1	899.128	0.064367424	6	15	2	7
0.394	0	2	1	827.342	0.058275403	6	25	2	7
0.422	0	2	1	1186.907	0.056206713	9	7	2	7
0.469	0	2	1	786.649	0.061443731	2	13	2	7
0.517	0	2	1	1505.589	0.067090579	9	13	2	7
0.762	0	2	1	1477.487	0.088635571	6	23	2	7
0.818	0	2	1	1226.477	0.100900456	9	3	2	7
0.925	0	2	1	1599.118	0.107859142	2	6	2	7
0.959	0	2	1	1226.477	0.121238938	9	3	2	7
0.979	0	2	1	1723.933	0.111732481	9	14	2	7
0.988	0	2	1	584.52	0.189163316	1	8	2	7
0.989	0	2	1	1045.118	0.128324899	5	4	2	7
0.991	0	2	1	1036.742	0.161216854	1	1	2	7
1.083	0	2	1	1048.974	0.146292044	1	3	2	7
1.196	0	2	1	787.237	0.171052632	9	16	2	7
1.2075	0	2	1	1340.333	0.146781742	6	30	2	7
1.214	0	2	1	960.542	0.149213373	1	11	2	7
1.218	0	2	1	849.98	0.230245747	6	11	2	7
1.249	0	2	1	1812.496	0.142109455	1	14	2	7
1.2625	0	2	1	1624.231	0.140067676	5	12	2	7
1.264	0	2	1	950.867	0.181818182	6	18	2	7
1.293	0	2	1	973.595	0.123401412	1	4	2	7
1.304	0	2	1	1581.623	0.141355014	6	8	2	7
1.318	0	2	1	854.276	0.28967033	9	1	2	7
1.336	0	2	1	1041.208	0.188620641	6	13	2	7
1.342	0	2	1	554.51	0.278596637	6	21	2	7
1.353	0	2	1	1389.781	0.161590828	2	11	2	7
1.401	0	2	1	1533.693	0.142668024	5	8	2	7
1.407	0	2	1	870.034	0.169110577	1	16	2	7
1.409	0	2	1	844.21	0.192460046	9	5	2	7
1.434	0	2	1	1774.846	0.153434624	9	11	2	7
1.44	0	2	1	706.356	0.187866928	2	7	2	7
1.443	0	2	1	1419.816	0.144908616	5	2	2	7
1.491	0	2	1	573.007	0.327692308	6	22	2	7
1.502	0	2	1	573.007	0.230368098	6	22	2	7
1.516	0	2	1	872.408	0.241209228	6	28	2	7
1.565	0	2	1	1134.255	0.195161491	9	2	2	7
1.568	0	2	1	1583.413	0.189623896	6	4	2	7
1.591	0	2	1	786.649	0.214074273	2	13	2	7
1.591	0	2	1	1312.072	0.256282216	5	1	2	7
1.621	0	2	1	1450.459	0.172777659	6	6	2	7
1.63	0	2	1	880.873	0.255766515	1	10	2	7
1.642	0	2	1	1763.495	0.172860301	5	14	2	7
1.645	0	2	1	1790.507	0.181868436	10	5	2	7
1.654	0	2	1	1980.072	0.20470297	9	10	2	7
1.657	0	2	1	906.594	0.314779635	6	10	2	7
1.7	0	2	1	2060.67	0.178421495	2	8	2	7
1.705	0	2	1	1040.914	0.234332051	2	14	2	7
1.706	0	2	1	1201.467	0.297057287	9	18	2	7
1.727	0	2	1	1058.783	0.337041374	6	17	2	7
1.729	0	2	1	1901.368	0.171442737	9	9	2	7
1.737	0	2	1	1071.718	0.204979939	6	27	2	7
1.753	0	2	1	1526.446	0.265525598	6	9	2	7
1.7625	0	2	1	1082.933	0.226892379	1	22	2	7
1.766	0	2	1	649.56	0.290556104	6	2	2	7
1.784	0	2	1	1045.118	0.19815617	5	4	2	7
1.792	0	2	1	906.594	0.222139581	6	10	2	7
1.795	0	2	1	1102.019	0.287752485	9	17	2	7
1.849	0	2	1	1359.175	0.225983867	9	6	2	7
1.859	0	2	1	959.104	0.279087224	2	12	2	7
1.894	0	2	1	1916.931	0.184133774	9	8	2	7
1.896	0	2	1	584.52	0.369518612	1	8	2	7
1.92	0	2	1	1102.019	0.172972973	9	17	2	7
1.925	0	2	1	911.841	0.252856955	1	12	2	7
1.926	0	2	1	1269.768	0.227283455	6	31	2	7
1.933	0	2	1	753.938	0.299550597	6	12	2	7
1.975	0	2	1	1118.712	0.245769039	1	17	2	7
1.995	0	2	1	1542.182	0.260240021	1	21	2	7
1.997	0	2	1	845.72	0.244940513	1	15	2	7
2.011	0	2	1	1041.294	0.308530224	2	2	2	7
2.021	0	2	1	1174.176	0.381608761	6	20	2	7
2.042	0	2	1	1269.768	0.31028719	6	31	2	7
2.072	0	2	1	646.669	0.291502532	1	13	2	7
2.087	0	2	1	1058.783	0.251506387	6	17	2	7
2.121	0	2	1	950.867	0.283101975	6	18	2	7
2.128	0	2	1	964.441	0.261650068	5	15	2	7
2.19	0	2	1	899.128	0.229583814	6	15	2	7
2.21	0	2	1	679.666	0.418877938	6	5	2	7
2.22	0	2	1	1314.347	0.344239417	2	15	2	7
2.247	0	2	1	951.723	0.310059335	5	7	2	7
2.297	0	2	1	827.342	0.362017336	6	25	2	7
2.31	0	2	1	818.339	0.421379059	1	7	2	7
2.351	0	2	1	1032.86	0.29729388	10	1	2	7
2.4035	0	2	1	1873.978	0.291917168	10	6	2	7
2.478	0	2	1	1243.752	0.313195147	2	3	2	7
2.484	0	2	1	1158.216	0.339762002	1	2	2	7
2.507	0	2	1	818.448	0.472840438	2	1	2	7
2.592	0	2	1	1088.994	0.444292081	10	2	2	7
2.617	0	2	1	2459.978	0.287708883	5	6	2	7
2.624	0	2	1	1852.543	0.24182103	10	3	2	7
2.648	0	2	1	722.24	0.529176659	6	1	2	7
2.669	0	2	1	787.237	0.488201939	9	16	2	7
2.767	0	2	1	1117.01	0.300858976	6	14	2	7
2.782	0	2	1	1314.347	0.375438596	2	15	2	7
2.802	0	2	1	1080.816	0.394148263	6	24	2	7
3.057	0	2	1	1243.752	0.369649335	2	3	2	7
3.105	0	2	1	1477.487	0.420105534	6	23	2	7
3.116	0	2	1	2010.509	0.388238226	5	5	2	7
3.167	0	2	1	1191.295	0.461863789	5	11	2	7
3.214	0	2	1	1110.746	0.389859292	9	4	2	7
3.216	0	2	1	1118.712	0.453404765	1	17	2	7
3.285	0	2	1	1386.181	0.503525445	5	10	2	7
3.376	0	2	1	1417.912	0.395640455	6	19	2	7
3.418	0	2	1	1581.623	0.420573397	6	8	2	7
3.425	0	2	1	1630.314	0.350742448	6	7	2	7
3.426	0	2	1	1707.58	0.336310985	1	18	2	7
3.484	0	2	1	1110.746	0.505586998	9	4	2	7
3.603	0	2	1	1716.943	0.445199555	10	4	2	7
3.62	0	2	1	1901.368	0.336274965	9	9	2	7
3.731	0	2	1	1916.931	0.388605354	9	8	2	7
4.189	0	2	1	1354.486	0.66629553	6	26	2	7
4.508	0	2	1	1476.048	0.468899522	9	15	2	7
0.051	1	2	2	871.242	0.007998745	1	16	2	8
0.087	1	2	2	660.733	0.015538489	2	3	2	8
0.1	1	2	2	1147.728	0.017120356	10	15	2	8
0.19	1	2	2	654.414	0.032820867	2	17	2	8
0.297	1	2	2	845.724	0.045426736	5	10	2	8
0.305	1	2	2	978.367	0.082165948	1	12	2	8
0.32	1	2	2	707.572	0.058683294	9	3	2	8
0.353	1	2	2	854.809	0.048615893	2	13	2	8
0.361	1	2	2	890.433	0.057084124	2	15	2	8
0.378	1	2	2	985.292	0.043558424	1	14	2	8
0.506	1	2	2	943.597	0.062299926	2	11	2	8
0.519	1	2	2	690.693	0.070144614	9	1	2	8
0.575	1	2	2	1345.89	0.067710787	1	6	2	8
0.575	1	2	2	854.373	0.093770385	5	9	2	8
0.618	1	2	2	933.427	0.109148711	10	9	2	8
0.632	1	2	2	753.164	0.102514193	10	5	2	8
0.633	1	2	2	710.994	0.120091064	2	4	2	8
0.634	1	2	2	1085.361	0.092717169	5	3	2	8
0.908	1	2	2	1662.182	0.139007961	9	6	2	8
0.998	1	2	2	1603.514	0.095731415	1	2	2	8
1.017	1	2	2	970.75	0.127811989	5	15	2	8
1.065	1	2	2	1107.549	0.163871365	6	9	2	8
1.088	1	2	2	1014.551	0.192226148	1	17	2	8
1.108	1	2	2	1730.885	0.15610031	1	8	2	8
1.135	1	2	2	947.635	0.179475016	2	18	2	8
1.252	1	2	2	758.709	0.164412344	5	7	2	8
1.274	1	2	2	1334.356	0.182052015	2	5	2	8
1.397	1	2	2	811.474	0.211314476	1	15	2	8
1.403	1	2	2	1177.084	0.153165939	9	15	2	8
1.413	1	2	2	1170.958	0.229569456	10	3	2	8
1.419	1	2	2	694.166	0.26464006	1	4	2	8
1.474	1	2	2	1100.854	0.199000945	5	14	2	8
1.522	1	2	2	1146.264	0.240975301	1	19	2	8
1.604	1	2	2	898.035	0.26640093	6	7	2	8
1.639	1	2	2	1017.717	0.172417421	2	10	2	8
1.69	1	2	2	661.319	0.249741392	9	9	2	8
1.832	1	2	2	846.602	0.339133654	3	7	2	8
1.883	1	2	2	1441.535	0.226322115	2	1	2	8
1.894	1	2	2	1709.319	0.270881007	10	2	2	8
1.896	1	2	2	1169.176	0.255319149	10	14	2	8
2.055	1	2	2	1732.881	0.192343692	9	17	2	8
2.078	1	2	2	901.276	0.349949478	1	18	2	8
2.181	1	2	2	1213.944	0.353427321	9	16	2	8
2.236	1	2	2	1191.93	0.282180717	10	16	2	8
2.286	1	2	2	738.244	0.488148623	2	12	2	8
2.323	1	2	2	1699.305	0.266888787	1	9	2	8
2.385	1	2	2	1513.204	0.251026208	5	11	2	8
2.405	1	2	2	1170.138	0.283809299	9	14	2	8
2.466	1	2	2	795.787	0.434614029	2	7	2	8
2.489	1	2	2	1126.647	0.256043617	10	8	2	8
2.538	1	2	2	1161.31	0.378016086	10	7	2	8
2.566	1	2	2	917.326	0.313730285	5	13	2	8
2.651	1	2	2	1230.027	0.430846741	10	13	2	8
2.715	1	2	2	1227.148	0.640028289	9	19	2	8
2.759	1	2	2	880.201	0.459756707	1	1	2	8
2.767	1	2	2	1185.969	0.285640549	2	8	2	8
2.794	1	2	2	1097.277	0.357792291	3	5	2	8
2.796	1	2	2	783.05	0.547483846	6	3	2	8
2.809	1	2	2	968.898	0.491943958	2	9	2	8
2.8465	1	2	2	1794.422	0.377845623	10	10	2	8
2.88	1	2	2	1395.808	0.383923215	9	4	2	8
2.88	1	2	2	961.614	0.486980047	6	4	2	8
2.925	1	2	2	1049.984	0.337720817	5	1	2	8
3.025	1	2	2	1416.918	0.360505303	5	6	2	8
3.067	1	2	2	1258.57	0.339194868	10	17	2	8
3.206	1	2	2	1251.868	0.402814424	9	12	2	8
3.308	1	2	2	1251.55	0.414900288	3	2	2	8
3.557	1	2	2	1111.423	0.39765232	2	14	2	8
3.583	1	2	2	1000.337	0.413502597	1	13	2	8
3.835	1	2	2	1012.163	0.522052818	3	3	2	8
3.906	1	2	2	1328.891	0.531428571	5	12	2	8
4.289	1	2	2	1523.375	0.634843102	3	4	2	8
-0.2235	0	2	2	753.164	-0.037553558	10	5	2	8
-0.188	0	2	2	790.978	-0.026290029	3	6	2	8
-0.124	0	2	2	1097.277	-0.014166571	3	5	2	8
0.076	0	2	2	2190.509	0.0086877	9	10	2	8
0.125	0	2	2	854.373	0.02094504	5	9	2	8
0.132	0	2	2	947.635	0.016658253	2	18	2	8
0.1475	0	2	2	925.31	0.017995486	10	12	2	8
0.148	0	2	2	1107.549	0.019865772	6	9	2	8
0.155	0	2	2	925.31	0.023732966	10	12	2	8
0.17	0	2	2	891.153	0.02067372	1	20	2	8
0.196	0	2	2	819.465	0.027045674	10	11	2	8
0.231	0	2	2	548.436	0.045778835	9	20	2	8
0.259	0	2	2	901.276	0.03475577	1	18	2	8
0.299	0	2	2	933.427	0.04718321	10	9	2	8
0.425	0	2	2	880.201	0.05399568	1	1	2	8
0.476	0	2	2	846.602	0.077235113	3	7	2	8
0.509	0	2	2	738.244	0.072239569	2	12	2	8
0.519	0	2	2	660.733	0.089854571	2	3	2	8
0.5515	0	2	2	1730.885	0.065670398	1	8	2	8
0.579	0	2	2	795.787	0.094607843	2	7	2	8
0.594	0	2	2	1033.013	0.100337838	2	16	2	8
0.6785	0	2	2	1258.57	0.110325203	10	17	2	8
0.733	0	2	2	1146.264	0.097694256	1	19	2	8
0.748	0	2	2	1513.204	0.087138863	5	11	2	8
0.749	0	2	2	943.597	0.103970017	2	11	2	8
0.795	0	2	2	1523.375	0.090381992	3	4	2	8
0.81	0	2	2	1033.013	0.097897027	2	16	2	8
0.813	0	2	2	1012.163	0.11118709	3	3	2	8
0.872	0	2	2	871.242	0.136570086	1	16	2	8
0.891	0	2	2	607.764	0.121854486	6	8	2	8
0.911	0	2	2	978.367	0.110010868	1	12	2	8
0.957	0	2	2	783.05	0.251709627	6	3	2	8
0.96	0	2	2	548.436	0.18443804	9	20	2	8
0.98	0	2	2	1170.958	0.115497938	10	3	2	8
0.989	0	2	2	819.465	0.140124681	10	11	2	8
0.998	0	2	2	898.035	0.134193895	6	7	2	8
1.011	0	2	2	655.872	0.113024036	6	1	2	8
1.012	0	2	2	1334.356	0.125698671	2	5	2	8
1.115	0	2	2	1085.361	0.164236265	5	3	2	8
1.161	0	2	2	1076.116	0.159851301	10	4	2	8
1.161	0	2	2	1147.728	0.210021708	10	15	2	8
1.182	0	2	2	890.433	0.17152808	2	15	2	8
1.221	0	2	2	1017.717	0.14712616	2	10	2	8
1.223	0	2	2	694.166	0.257962455	1	4	2	8
1.224	0	2	2	1322.82	0.153923541	1	3	2	8
1.269	0	2	2	1140.245	0.182537399	10	6	2	8
1.294	0	2	2	758.709	0.182459109	5	7	2	8
1.309	0	2	2	958.209	0.119184194	6	2	2	8
1.339	0	2	2	847.178	0.189740683	6	5	2	8
1.344	0	2	2	1213.944	0.152553916	9	16	2	8
1.356	0	2	2	1197.986	0.216130061	1	7	2	8
1.365	0	2	2	917.326	0.151045701	5	13	2	8
1.392	0	2	2	654.414	0.23605223	2	17	2	8
1.408	0	2	2	1076.116	0.180235535	10	4	2	8
1.413	0	2	2	1732.881	0.1487525	9	17	2	8
1.442	0	2	2	1135.29	0.214010092	5	8	2	8
1.464	0	2	2	903.988	0.214254354	9	18	2	8
1.48	0	2	2	1345.89	0.182378312	1	6	2	8
1.481	0	2	2	1279.427	0.274157719	5	16	2	8
1.482	0	2	2	1140.245	0.170717659	10	6	2	8
1.549	0	2	2	710.994	0.284011735	2	4	2	8
1.596	0	2	2	1191.93	0.180645161	10	16	2	8
1.614	0	2	2	903.988	0.199406968	9	18	2	8
1.616	0	2	2	1111.423	0.246717557	2	14	2	8
1.676	0	2	2	1185.969	0.223944415	2	8	2	8
1.6765	0	2	2	1603.514	0.16765	1	2	2	8
1.695	0	2	2	835.274	0.227090032	9	2	2	8
1.699	0	2	2	811.474	0.285354384	1	15	2	8
1.724	0	2	2	1395.808	0.22159383	9	4	2	8
1.814	0	2	2	1328.891	0.222113383	5	12	2	8
1.818	0	2	2	1709.319	0.175584315	10	2	2	8
1.922	0	2	2	790.978	0.334551784	3	6	2	8
1.948	0	2	2	1279.427	0.264566074	5	16	2	8
1.975	0	2	2	1699.305	0.19599087	1	9	2	8
1.984	0	2	2	985.292	0.29843562	1	14	2	8
2.002	0	2	2	835.274	0.40616758	9	2	2	8
2.019	0	2	2	1314.334	0.187343417	1	11	2	8
2.0375	0	2	2	767.237	0.364947161	1	5	2	8
2.046	0	2	2	1416.918	0.280581459	5	6	2	8
2.087	0	2	2	1094.853	0.289820858	10	1	2	8
2.087	0	2	2	1230.027	0.327629513	10	13	2	8
2.088	0	2	2	1794.422	0.246110325	10	10	2	8
2.092	0	2	2	1014.551	0.241208348	1	17	2	8
2.107	0	2	2	1441.535	0.264798291	2	1	2	8
2.118	0	2	2	2190.509	0.254781667	9	10	2	8
2.137	0	2	2	854.809	0.38462923	2	13	2	8
2.145	0	2	2	1170.138	0.242701969	9	14	2	8
2.151	0	2	2	958.209	0.31961367	6	2	2	8
2.187	0	2	2	812.864	0.631351039	9	5	2	8
2.195	0	2	2	707.572	0.339730692	9	3	2	8
2.201	0	2	2	767.237	0.371288799	1	5	2	8
2.213	0	2	2	1314.334	0.349108692	1	11	2	8
2.222	0	2	2	970.75	0.422112462	5	15	2	8
2.224	0	2	2	1049.984	0.252842201	5	1	2	8
2.242	0	2	2	1197.986	0.308730377	1	7	2	8
2.248	0	2	2	661.319	0.340554461	9	9	2	8
2.28	0	2	2	1227.148	0.237228176	9	19	2	8
2.315	0	2	2	1322.82	0.290063902	1	3	2	8
2.391	0	2	2	929.245	0.33263773	5	5	2	8
2.408	0	2	2	1000.337	0.307889017	1	13	2	8
2.417	0	2	2	1243.733	0.37213241	9	13	2	8
2.473	0	2	2	1161.31	0.384244873	10	7	2	8
2.508	0	2	2	690.693	0.433910035	9	1	2	8
2.524	0	2	2	1662.182	0.308557457	9	6	2	8
2.53	0	2	2	812.864	0.317480236	9	5	2	8
2.534	0	2	2	961.614	0.331068722	6	4	2	8
2.586	0	2	2	1169.176	0.320128745	10	14	2	8
2.589	0	2	2	891.153	0.367964753	1	20	2	8
2.605	0	2	2	1199.616	0.280801983	2	6	2	8
2.644	0	2	2	845.724	0.432662412	5	10	2	8
2.66	0	2	2	1243.733	0.289382071	9	13	2	8
2.689	0	2	2	1109.613	0.457702128	9	11	2	8
2.841	0	2	2	1177.084	0.36629706	9	15	2	8
2.893	0	2	2	1251.868	0.34366833	9	12	2	8
3.005	0	2	2	1251.55	0.392348871	3	2	2	8
3.022	0	2	2	1126.647	0.364755582	10	8	2	8
3.065	0	2	2	847.178	0.440247055	6	5	2	8
3.125	0	2	2	1100.854	0.549016163	5	14	2	8
3.3	0	2	2	1199.616	0.354762417	2	6	2	8
3.304	0	2	2	1094.853	0.358740499	10	1	2	8
3.564	0	2	2	1297.347	0.451882845	5	4	2	8
3.614	0	2	2	968.898	0.524756788	2	9	2	8
3.674	0	2	2	1109.613	0.37379184	9	11	2	8
4.086	0	2	2	1297.347	0.588591184	5	4	2	8
4.63	0	2	2	1135.29	0.638708787	5	8	2	8
-0.229	1	2	3	944.208	-0.044140324	1	6	2	9
-0.174	1	2	3	964.979	-0.025869759	5	8	2	9
0.081	1	2	3	1215.5	0.012523191	1	11	2	9
0.083	1	2	3	751.577	0.011748054	6	10	2	9
0.208	1	2	3	928.207	0.044856588	5	20	2	9
0.292	1	2	3	792.849	0.059762587	3	14	2	9
0.2955	1	2	3	881.65	0.031633035	6	18	2	9
0.397	1	2	3	1390.418	0.047670509	1	15	2	9
0.411	1	2	3	1329.553	0.04412712	4	4	2	9
0.426	1	2	3	1006.457	0.056822729	3	12	2	9
0.608	1	2	3	1268.559	0.075135937	6	4	2	9
0.625	1	2	3	1028.946	0.071338888	3	7	2	9
0.663	1	2	3	764.48	0.086003373	5	9	2	9
0.967	1	2	3	898.547	0.177268561	1	8	2	9
1.01	1	2	3	900.199	0.142153413	9	1	2	9
1.021	1	2	3	941.381	0.124088478	6	19	2	9
1.107	1	2	3	1438.977	0.123770125	6	5	2	9
1.11	1	2	3	843.412	0.177061732	4	1	2	9
1.141	1	2	3	689.16	0.228245649	5	3	2	9
1.146	1	2	3	1669.807	0.133582003	1	14	2	9
1.166	1	2	3	1121.856	0.156363149	1	5	2	9
1.177	1	2	3	1289.489	0.196297532	5	12	2	9
1.215	1	2	3	1247.833	0.14698766	1	2	2	9
1.241	1	2	3	711.153	0.199871155	5	5	2	9
1.251	1	2	3	1290.466	0.157576521	6	3	2	9
1.311	1	2	3	1131.923	0.14446281	9	7	2	9
1.365	1	2	3	1143.947	0.194694052	5	18	2	9
1.452	1	2	3	1010.387	0.287866772	5	1	2	9
1.467	1	2	3	933.087	0.269026224	4	2	2	9
1.568	1	2	3	1272.257	0.23102991	1	4	2	9
1.602	1	2	3	734.446	0.243169399	4	5	2	9
1.638	1	2	3	1026.38	0.279474492	3	6	2	9
1.766	1	2	3	1360.455	0.194664903	5	23	2	9
1.793	1	2	3	1092.699	0.269098004	3	3	2	9
2.019	1	2	3	1725.51	0.207566567	9	3	2	9
2.023	1	2	3	758.018	0.322493225	6	16	2	9
2.024	1	2	3	780.867	0.455035971	3	20	2	9
2.06	1	2	3	1186.219	0.253725828	1	18	2	9
2.083	1	2	3	1142.672	0.321450617	5	13	2	9
2.1115	1	2	3	1271.969	0.224174541	5	10	2	9
2.137	1	2	3	1392.206	0.275991218	1	12	2	9
2.172	1	2	3	1542.838	0.255409219	9	4	2	9
2.198	1	2	3	699.923	0.312215909	6	15	2	9
2.239	1	2	3	1357.465	0.257533931	3	1	2	9
2.314	1	2	3	971.457	0.41588785	6	1	2	9
2.373	1	2	3	1494.221	0.275930233	6	7	2	9
2.391	1	2	3	1152.617	0.400167364	6	11	2	9
2.406	1	2	3	982.974	0.336268344	5	19	2	9
2.408	1	2	3	1836.627	0.252543262	6	20	2	9
2.433	1	2	3	1188.259	0.340613188	9	9	2	9
2.444	1	2	3	795.314	0.368516285	6	8	2	9
2.471	1	2	3	947.66	0.401527462	3	19	2	9
2.486	1	2	3	1166.559	0.336628301	1	1	2	9
2.562	1	2	3	991.894	0.341554459	9	10	2	9
2.578	1	2	3	691.079	0.345900979	6	9	2	9
2.804	1	2	3	2070.899	0.289251083	5	2	2	9
2.96	1	2	3	1407.572	0.323674139	5	7	2	9
3.052	1	2	3	2129.055	0.334832693	9	12	2	9
3.08	1	2	3	877.202	0.490993145	6	2	2	9
3.115	1	2	3	995.447	0.527697781	6	12	2	9
3.13	1	2	3	1428.908	0.362730328	3	27	2	9
3.137	1	2	3	961.283	0.48605516	3	15	2	9
3.184	1	2	3	1351.647	0.391058708	5	4	2	9
3.218	1	2	3	1007.959	0.491973704	9	2	2	9
3.323	1	2	3	1405.256	0.601447964	5	16	2	9
3.575	1	2	3	1264.24	0.519395612	9	5	2	9
3.843	1	2	3	2218.8	0.338859007	3	22	2	9
3.991	1	2	3	1056.551	0.525477288	9	8	2	9
3.994	1	2	3	1035.007	0.533315529	9	13	2	9
4.218	1	2	3	1337.707	0.554052279	3	4	2	9
-0.347	0	2	3	1268.559	-0.060003458	6	4	2	9
0.0235	0	2	3	1035.007	0.003176534	9	13	2	9
0.073	0	2	3	1140.735	0.007308039	1	16	2	9
0.074	0	2	3	1131.923	0.008321151	9	7	2	9
0.108	0	2	3	760.296	0.013165915	1	19	2	9
0.186	0	2	3	945.648	0.022050978	5	17	2	9
0.203	0	2	3	1240.118	0.023621131	5	15	2	9
0.242	0	2	3	1028.946	0.029577121	3	7	2	9
0.253	0	2	3	982.974	0.035543692	5	19	2	9
0.265	0	2	3	877.202	0.037198203	6	2	2	9
0.28	0	2	3	1424.708	0.0327677	5	6	2	9
0.31	0	2	3	691.079	0.051961113	6	9	2	9
0.322	0	2	3	1438.977	0.032042989	6	5	2	9
0.36	0	2	3	1290.466	0.037213149	6	3	2	9
0.473	0	2	3	544.776	0.093110236	6	14	2	9
0.523	0	2	3	1152.617	0.05964192	6	11	2	9
0.552	0	2	3	861.796	0.067087992	1	20	2	9
0.565	0	2	3	944.208	0.104979562	1	6	2	9
0.635	0	2	3	1390.418	0.078715756	1	15	2	9
0.666	0	2	3	933.087	0.086696173	4	2	2	9
0.706	0	2	3	648.097	0.097312198	6	17	2	9
0.767	0	2	3	648.097	0.163469736	6	17	2	9
0.773	0	2	3	1006.457	0.093731054	3	12	2	9
0.793	0	2	3	883.133	0.106086957	4	3	2	9
0.802	0	2	3	963.349	0.085922434	1	17	2	9
0.825	0	2	3	1007.959	0.142610199	9	2	2	9
0.826	0	2	3	942.589	0.151088348	3	29	2	9
0.827	0	2	3	1143.947	0.097477605	5	18	2	9
0.851	0	2	3	1268.694	0.093743115	1	9	2	9
0.866	0	2	3	884.58	0.124157706	1	21	2	9
0.888	0	2	3	1240.987	0.164841285	5	14	2	9
0.921	0	2	3	961.283	0.139969605	3	15	2	9
0.9505	0	2	3	1140.735	0.097302554	1	16	2	9
0.967	0	2	3	2316.739	0.201416372	3	13	2	9
0.988	0	2	3	883.133	0.134770154	4	3	2	9
1.004	0	2	3	971.457	0.11568153	6	1	2	9
1.018	0	2	3	2218.8	0.142457319	3	22	2	9
1.069	0	2	3	780.867	0.220366935	3	20	2	9
1.157	0	2	3	1196.369	0.140208434	3	2	2	9
1.158	0	2	3	942.589	0.145440844	3	29	2	9
1.164	0	2	3	898.547	0.188045234	1	8	2	9
1.167	0	2	3	1428.908	0.124812834	3	27	2	9
1.168	0	2	3	1405.256	0.199863107	5	16	2	9
1.225	0	2	3	1110.758	0.163616936	5	22	2	9
1.308	0	2	3	1507.741	0.170356864	5	25	2	9
1.323	0	2	3	1621.97	0.183342572	5	24	2	9
1.342	0	2	3	699.923	0.178647497	6	15	2	9
1.37	0	2	3	751.577	0.245872218	6	10	2	9
1.377	0	2	3	1337.707	0.179390307	3	4	2	9
1.4	0	2	3	881.65	0.144702842	6	18	2	9
1.412	0	2	3	1247.833	0.174342511	1	2	2	9
1.459	0	2	3	758.018	0.203728269	6	16	2	9
1.467	0	2	3	1188.259	0.176428142	9	9	2	9
1.49	0	2	3	1268.694	0.199812257	1	9	2	9
1.492	0	2	3	1043.863	0.251559602	5	21	2	9
1.505	0	2	3	1118.547	0.178613814	9	14	2	9
1.518	0	2	3	1329.553	0.162893014	4	4	2	9
1.518	0	2	3	1121.856	0.216702355	1	5	2	9
1.532	0	2	3	1305.581	0.226962963	3	9	2	9
1.565	0	2	3	1240.118	0.170851528	5	15	2	9
1.61	0	2	3	1725.51	0.280146163	9	3	2	9
1.639	0	2	3	1092.401	0.206189458	6	6	2	9
1.645	0	2	3	995.447	0.189385218	6	12	2	9
1.654	0	2	3	900.199	0.214220956	9	1	2	9
1.67	0	2	3	1056.551	0.233044934	9	8	2	9
1.745	0	2	3	945.648	0.214241866	5	17	2	9
1.777	0	2	3	1263.814	0.197686061	1	13	2	9
1.7875	0	2	3	1289.489	0.193724938	5	12	2	9
1.835	0	2	3	1271.969	0.203594808	5	10	2	9
1.902	0	2	3	1092.401	0.232092739	6	6	2	9
1.975	0	2	3	1305.581	0.266927963	3	9	2	9
1.989	0	2	3	1621.97	0.191840278	5	24	2	9
1.998	0	2	3	1669.807	0.235640995	1	14	2	9
2.025	0	2	3	1542.838	0.207607136	9	4	2	9
2.055	0	2	3	760.296	0.226696084	1	19	2	9
2.093	0	2	3	928.207	0.353786342	5	20	2	9
2.096	0	2	3	1340.13	0.265753772	6	13	2	9
2.098	0	2	3	1171.884	0.297082979	1	3	2	9
2.103	0	2	3	843.412	0.321904179	4	1	2	9
2.209	0	2	3	1043.863	0.307831661	5	21	2	9
2.21	0	2	3	1171.884	0.323667252	1	3	2	9
2.213	0	2	3	792.849	0.397021887	3	14	2	9
2.215	0	2	3	1360.455	0.25574414	5	23	2	9
2.295	0	2	3	947.66	0.28104335	3	19	2	9
2.301	0	2	3	861.796	0.264665286	1	20	2	9
2.301	0	2	3	711.153	0.330129125	5	5	2	9
2.323	0	2	3	1272.257	0.366866709	1	4	2	9
2.328	0	2	3	1340.13	0.474231004	6	13	2	9
2.358	0	2	3	2129.055	0.205705313	9	12	2	9
2.405	0	2	3	868.469	0.433802309	3	30	2	9
2.419	0	2	3	2316.739	0.263049152	3	13	2	9
2.434	0	2	3	1092.699	0.315325819	3	3	2	9
2.465	0	2	3	868.469	0.36276674	3	30	2	9
2.477	0	2	3	734.446	0.500100949	4	5	2	9
2.566	0	2	3	963.349	0.306791009	1	17	2	9
2.589	0	2	3	1186.219	0.287251747	1	18	2	9
2.605	0	2	3	2070.899	0.304714002	5	2	2	9
2.607	0	2	3	544.776	0.507198444	6	14	2	9
2.622	0	2	3	1196.369	0.289403974	3	2	2	9
2.639	0	2	3	689.16	0.368678402	5	3	2	9
2.7	0	2	3	1351.647	0.413412954	5	4	2	9
2.711	0	2	3	1494.221	0.336185516	6	7	2	9
2.717	0	2	3	1240.987	0.334235453	5	14	2	9
2.798	0	2	3	1507.741	0.306059943	5	25	2	9
2.798	0	2	3	1357.465	0.338290412	3	1	2	9
2.86	0	2	3	1263.814	0.366666667	1	13	2	9
2.868	0	2	3	1838.579	0.345375723	9	11	2	9
2.869	0	2	3	1118.547	0.403289289	9	14	2	9
2.874	0	2	3	1392.206	0.401733296	1	12	2	9
2.919	0	2	3	964.979	0.387803906	5	8	2	9
2.966	0	2	3	1836.627	0.287626067	6	20	2	9
2.994	0	2	3	991.894	0.44421365	9	10	2	9
3.004	0	2	3	1026.38	0.352251407	3	6	2	9
3.034	0	2	3	1129.659	0.438629464	9	6	2	9
3.077	0	2	3	1838.579	0.31356364	9	11	2	9
3.099	0	2	3	1010.387	0.40163297	5	1	2	9
3.156	0	2	3	884.58	0.50198823	1	21	2	9
3.164	0	2	3	1129.659	0.538278326	9	6	2	9
3.218	0	2	3	1215.5	0.46037196	1	11	2	9
3.251	0	2	3	1142.672	0.504187345	5	13	2	9
3.3	0	2	3	1166.559	0.388509536	1	1	2	9
3.302	0	2	3	1348.671	0.46890088	3	5	2	9
3.357	0	2	3	1348.671	0.442992874	3	5	2	9
3.466	0	2	3	795.314	0.564127604	6	8	2	9
3.538	0	2	3	1264.24	0.378112643	9	5	2	9
3.604	0	2	3	1424.708	0.440802348	5	6	2	9
3.726	0	2	3	1110.758	0.516281003	5	22	2	9
3.746	0	2	3	941.381	0.501808439	6	19	2	9
3.965	0	2	3	764.48	0.566428571	5	9	2	9
4.462	0	2	3	1407.572	0.538498672	5	7	2	9
2.061	1	3	1	673.054	0.415524194	9	5	0	10	4
-0.718	0	3	1	683.372	-0.088195553	3	6	0	10	1
-0.632	0	3	1	530.08	-0.109608047	4	5	0	10	1
-0.537	0	3	1	894.085	-0.108375378	10	5	0	10	1
-0.521	0	3	1	530.08	-0.112043011	4	5	0	10	1
-0.354	0	3	1	563.847	-0.074027604	9	7	0	10	1
-0.35	0	3	1	1172.998	-0.05725503	4	1	0	10	1
-0.297	0	3	1	1082.797	-0.032673267	1	7	0	10	1
-0.268	0	3	1	563.847	-0.055110014	9	7	0	10	1
-0.243	0	3	1	926.593	-0.038979788	6	6	0	10	1
-0.161	0	3	1	398.23	-0.037864534	5	9	0	10	1
0.078	0	3	1	1118.615	0.008646492	10	7	0	10	1
0.079	0	3	1	942.12	0.014727815	2	4	0	10	1
0.08	0	3	1	853.405	0.012432012	3	7	0	10	1
0.09	0	3	1	724.128	0.011812574	1	24	0	10	1
0.096	0	3	1	379.073	0.022829964	5	16	0	10	1
0.134	0	3	1	323.67	0.029489437	5	15	0	10	1
0.135	0	3	1	494.395	0.041899441	2	8	0	10	1
0.154	0	3	1	1004.469	0.018918919	6	8	0	10	1
0.154	0	3	1	709.519	0.028550241	2	5	0	10	1
0.158	0	3	1	681.686	0.024184907	5	6	0	10	1
0.159	0	3	1	538.372	0.031385709	9	6	0	10	1
0.162	0	3	1	488.702	0.026167017	5	11	0	10	1
0.163	0	3	1	311.742	0.038763377	5	14	0	10	1
0.165	0	3	1	715.351	0.022970904	2	14	0	10	1
0.178	0	3	1	835.002	0.027072243	1	26	0	10	1
0.22	0	3	1	674.104	0.033348492	1	9	0	10	1
0.242	0	3	1	569.83	0.043222004	5	1	0	10	1
0.263	0	3	1	917.722	0.040164936	9	8	0	10	1
0.272	0	3	1	680.899	0.052651955	2	7	0	10	1
0.306	0	3	1	701.032	0.045623975	6	9	0	10	1
0.32	0	3	1	957.962	0.04657933	9	2	0	10	1
0.325	0	3	1	1037.423	0.046263345	2	6	0	10	1
0.331	0	3	1	1016.567	0.052598125	1	1	0	10	1
0.336	0	3	1	884.094	0.055190539	6	4	0	10	1
0.342	0	3	1	740.007	0.044248933	5	8	0	10	1
0.383	0	3	1	473.111	0.073895427	5	17	0	10	1
0.388	0	3	1	618.161	0.077491512	1	2	0	10	1
0.404	0	3	1	1097.4	0.053816438	3	2	0	10	1
0.45	0	3	1	494.395	0.086256469	2	8	0	10	1
0.464	0	3	1	852.58	0.071067545	1	25	0	10	1
0.484	0	3	1	931.029	0.093689508	1	13	0	10	1
0.513	0	3	1	930.928	0.112623491	1	15	0	10	1
0.521	0	3	1	976.321	0.066530456	1	11	0	10	1
0.533	0	3	1	937.138	0.066583385	1	20	0	10	1
0.537	0	3	1	933.81	0.083488806	5	12	0	10	1
0.554	0	3	1	636.249	0.119037387	1	22	0	10	1
0.578	0	3	1	679.981	0.144971156	1	21	0	10	1
0.617	0	3	1	1092.027	0.076798606	1	14	0	10	1
0.62	0	3	1	765.349	0.092495897	2	13	0	10	1
0.637	0	3	1	1195.289	0.100600126	5	20	0	10	1
0.641	0	3	1	679.981	0.129941212	1	21	0	10	1
0.652	0	3	1	1169.003	0.085721799	4	7	0	10	1
0.671	0	3	1	892.525	0.11021682	1	18	0	10	1
0.716	0	3	1	535.202	0.150705115	4	6	0	10	1
0.766	0	3	1	530.307	0.134409546	2	10	0	10	1
0.785	0	3	1	933.81	0.110005605	5	12	0	10	1
0.799	0	3	1	1091.134	0.094735594	5	18	0	10	1
0.803	0	3	1	894.085	0.111249654	10	5	0	10	1
0.804	0	3	1	538.372	0.147495872	9	6	0	10	1
0.811	0	3	1	992.679	0.090776808	1	5	0	10	1
0.815	0	3	1	913.425	0.158006979	1	16	0	10	1
0.82	0	3	1	1365.743	0.1155255	10	3	0	10	1
0.827	0	3	1	709.519	0.119681621	2	5	0	10	1
0.838	0	3	1	724.128	0.192555147	1	24	0	10	1
0.849	0	3	1	841.319	0.13118047	1	19	0	10	1
0.905	0	3	1	879.829	0.12534626	10	4	0	10	1
0.913	0	3	1	635.67	0.1393255	1	17	0	10	1
0.918	0	3	1	715.351	0.198959688	2	14	0	10	1
0.937	0	3	1	1118.615	0.193395253	10	7	0	10	1
0.942	0	3	1	765.349	0.169944074	2	13	0	10	1
0.981	0	3	1	562.525	0.190744702	5	5	0	10	1
0.991	0	3	1	447.335	0.185893829	6	2	0	10	1
0.991	0	3	1	636.249	0.205729707	1	22	0	10	1
1.007	0	3	1	681.686	0.189143501	5	6	0	10	1
1.013	0	3	1	1328.655	0.176296554	6	10	0	10	1
1.043	0	3	1	1092.574	0.17795598	1	12	0	10	1
1.055	0	3	1	931.029	0.182368194	1	13	0	10	1
1.071	0	3	1	853.405	0.174543677	3	7	0	10	1
1.099	0	3	1	542.43	0.213730066	2	9	0	10	1
1.109	0	3	1	852.75	0.255353442	5	19	0	10	1
1.14	0	3	1	1016.567	0.167425466	1	1	0	10	1
1.14	0	3	1	669.6	0.202020202	6	5	0	10	1
1.15	0	3	1	1212.666	0.169516509	2	1	0	10	1
1.156	0	3	1	1092.027	0.129902236	1	14	0	10	1
1.16	0	3	1	609.428	0.212844037	5	10	0	10	1
1.18	0	3	1	661.559	0.152159897	5	2	0	10	1
1.199	0	3	1	1257.662	0.164788345	10	10	0	10	1
1.216	0	3	1	1092.574	0.160105332	1	12	0	10	1
1.219	0	3	1	835.002	0.187567318	1	26	0	10	1
1.22	0	3	1	398.23	0.273849607	5	9	0	10	1
1.248	0	3	1	854.348	0.222261799	6	7	0	10	1
1.258	0	3	1	635.67	0.311926606	1	17	0	10	1
1.267	0	3	1	660.238	0.235984355	3	12	0	10	1
1.292	0	3	1	992.679	0.151128787	1	5	0	10	1
1.304	0	3	1	535.202	0.263914187	4	6	0	10	1
1.305	0	3	1	701.032	0.2265625	6	9	0	10	1
1.319	0	3	1	775.925	0.22824018	5	4	0	10	1
1.324	0	3	1	542.594	0.261815306	6	1	0	10	1
1.325	0	3	1	775.718	0.26963777	3	8	0	10	1
1.352	0	3	1	669.6	0.240998217	6	5	0	10	1
1.358	0	3	1	734.458	0.217245241	1	10	0	10	1
1.358	0	3	1	542.594	0.291980219	6	1	0	10	1
1.36	0	3	1	1027.69	0.252929143	2	2	0	10	1
1.373	0	3	1	680.899	0.22220424	2	7	0	10	1
1.392	0	3	1	930.928	0.301038062	1	15	0	10	1
1.395	0	3	1	585.665	0.17969857	1	3	0	10	1
1.435	0	3	1	889.197	0.245635056	9	1	0	10	1
1.444	0	3	1	609.428	0.248537005	5	10	0	10	1
1.47	0	3	1	323.67	0.317357513	5	15	0	10	1
1.471	0	3	1	585.665	0.224101158	1	3	0	10	1
1.474	0	3	1	1257.662	0.180460333	10	10	0	10	1
1.477	0	3	1	1179.044	0.179618144	4	2	0	10	1
1.478	0	3	1	730.583	0.29500998	2	3	0	10	1
1.521	0	3	1	852.58	0.225634179	1	25	0	10	1
1.528	0	3	1	723.102	0.263721091	3	5	0	10	1
1.561	0	3	1	889.197	0.18816297	9	1	0	10	1
1.583	0	3	1	872.977	0.341974509	10	8	0	10	1
1.587	0	3	1	683.372	0.219836542	3	6	0	10	1
1.592	0	3	1	1082.797	0.290617014	1	7	0	10	1
1.661	0	3	1	730.583	0.248132656	2	3	0	10	1
1.667	0	3	1	1172.998	0.23091841	4	1	0	10	1
1.668	0	3	1	673.054	0.37348858	9	5	0	10	1
1.678	0	3	1	1010.93	0.232829194	1	23	0	10	1
1.68	0	3	1	1478.511	0.193816336	4	3	0	10	1
1.699	0	3	1	852.75	0.356707957	5	19	0	10	1
1.7105	0	3	1	952.847	0.317671093	6	3	0	10	1
1.728	0	3	1	801.355	0.241644525	9	4	0	10	1
1.732	0	3	1	937.138	0.186899752	1	20	0	10	1
1.744	0	3	1	894.897	0.361301015	10	9	0	10	1
1.789	0	3	1	1406.87	0.266458147	10	1	0	10	1
1.802	0	3	1	1091.134	0.186523134	5	18	0	10	1
1.803	0	3	1	1021.934	0.249757584	1	4	0	10	1
1.836	0	3	1	1027.69	0.315952504	2	2	0	10	1
1.852	0	3	1	1179.044	0.213143054	4	2	0	10	1
1.863	0	3	1	1328.655	0.325984252	6	10	0	10	1
1.882	0	3	1	660.238	0.468858994	3	12	0	10	1
1.89	0	3	1	1169.003	0.255439924	4	7	0	10	1
1.898	0	3	1	942.12	0.282650782	2	4	0	10	1
1.921	0	3	1	1212.666	0.292122871	2	1	0	10	1
1.925	0	3	1	560.902	0.309734513	5	7	0	10	1
1.926	0	3	1	957.962	0.24278331	9	2	0	10	1
1.927	0	3	1	530.307	0.374174757	2	10	0	10	1
1.977	0	3	1	775.925	0.319334518	5	4	0	10	1
2.004	0	3	1	801.355	0.296186816	9	4	0	10	1
2.011	0	3	1	1350.071	0.223692992	10	2	0	10	1
2.027	0	3	1	1071.164	0.298088235	3	1	0	10	1
2.029	0	3	1	1478.511	0.299793144	4	3	0	10	1
2.053	0	3	1	618.161	0.346322537	1	2	0	10	1
2.053	0	3	1	519.045	0.393596626	2	11	0	10	1
2.057	0	3	1	569.83	0.468244935	5	1	0	10	1
2.099	0	3	1	379.073	0.417047487	5	16	0	10	1
2.134	0	3	1	976.321	0.300309598	1	11	0	10	1
2.144	0	3	1	519.045	0.410649301	2	11	0	10	1
2.163	0	3	1	447.335	0.467069747	6	2	0	10	1
2.167	0	3	1	850.492	0.341206109	1	8	0	10	1
2.197	0	3	1	488.702	0.408668155	5	11	0	10	1
2.227	0	3	1	1350.071	0.334836867	10	2	0	10	1
2.228	0	3	1	311.742	0.529216152	5	14	0	10	1
2.265	0	3	1	1021.934	0.365735508	1	4	0	10	1
2.276	0	3	1	917.722	0.490728762	9	8	0	10	1
2.295	0	3	1	1195.289	0.294230769	5	20	0	10	1
2.394	0	3	1	854.789	0.350563772	1	6	0	10	1
2.524	0	3	1	674.104	0.541979815	1	9	0	10	1
2.541	0	3	1	661.559	0.421532847	5	2	0	10	1
2.582	0	3	1	785.583	0.383883437	2	12	0	10	1
2.619	0	3	1	1004.469	0.312828476	6	8	0	10	1
2.67	0	3	1	473.111	0.544564552	5	17	0	10	1
2.71	0	3	1	560.902	0.545600966	5	7	0	10	1
2.744	0	3	1	542.43	0.490964394	2	9	0	10	1
2.755	0	3	1	864.88	0.447894651	5	3	0	10	1
2.763	0	3	1	921.264	0.495783241	9	3	0	10	1
2.828	0	3	1	884.094	0.480707122	6	4	0	10	1
2.913	0	3	1	1365.743	0.445753634	10	3	0	10	1
2.955	0	3	1	775.718	0.529190544	3	8	0	10	1
2.959	0	3	1	734.458	0.511760636	1	10	0	10	1
2.996	0	3	1	864.88	0.578825348	5	3	0	10	1
3.01	0	3	1	1406.87	0.332706975	10	1	0	10	1
3.06	0	3	1	879.829	0.560029283	10	4	0	10	1
3.073	0	3	1	841.319	0.428471835	1	19	0	10	1
3.085	0	3	1	892.525	0.612711023	1	18	0	10	1
3.135	0	3	1	926.593	0.459475304	6	6	0	10	1
3.148	0	3	1	1037.423	0.39340165	2	6	0	10	1
3.239	0	3	1	1580.628	0.347010928	10	6	0	10	1
3.266	0	3	1	1010.93	0.578053097	1	23	0	10	1
3.3	0	3	1	785.583	0.491803279	2	12	0	10	1
3.359	0	3	1	921.264	0.575171233	9	3	0	10	1
3.376	0	3	1	894.897	0.532576116	10	9	0	10	1
3.386	0	3	1	872.977	0.54789644	10	8	0	10	1
3.399	0	3	1	854.789	0.596002104	1	6	0	10	1
3.432	0	3	1	952.847	0.456929836	6	3	0	10	1
3.546	0	3	1	854.348	0.700236967	6	7	0	10	1
3.65	0	3	1	850.492	0.565190461	1	8	0	10	1
3.849	0	3	1	723.102	0.557826087	3	5	0	10	1
3.974	0	3	1	1071.164	0.616219569	3	1	0	10	1
4.003	0	3	1	1097.4	0.544329617	3	2	0	10	1
4.014	0	3	1	913.425	0.634825241	1	16	0	10	1
4.559	0	3	1	1580.628	0.517832803	10	6	0	10	1
-0.482	0	3	2	849.722	-0.108656447	10	1	0	11	1
-0.341	0	3	2	771.071	-0.081481481	3	10	0	11	1
-0.32	0	3	2	1634.063	-0.070969173	4	8	0	11	1
-0.305	0	3	2	1069.714	-0.053461876	4	12	0	11	1
-0.279	0	3	2	1144.046	-0.04427166	8	8	0	11	1
-0.27	0	3	2	661.57	-0.068319838	7	1	0	11	1
-0.193	0	3	2	849.722	-0.031300681	10	1	0	11	1
-0.137	0	3	2	694.957	-0.019006659	4	10	0	11	1
0.056	0	3	2	916.572	0.010606061	1	4	0	11	1
0.071	0	3	2	538.201	0.016565562	8	7	0	11	1
0.074	0	3	2	861.447	0.013933346	3	3	0	11	1
0.08	0	3	2	577.611	0.014511155	10	8	0	11	1
0.086	0	3	2	769.617	0.013131776	1	10	0	11	1
0.094	0	3	2	592.611	0.019207192	8	4	0	11	1
0.102	0	3	2	852.412	0.020250149	3	5	0	11	1
0.111	0	3	2	1314.592	0.023319328	10	15	0	11	1
0.127	0	3	2	577.611	0.033749668	10	8	0	11	1
0.139	0	3	2	854.359	0.022293504	7	2	0	11	1
0.146	0	3	2	452.988	0.029176659	6	3	0	11	1
0.157	0	3	2	1283.415	0.016650758	6	9	0	11	1
0.168	0	3	2	1561.574	0.022140221	6	1	0	11	1
0.169	0	3	2	926.469	0.024985216	10	13	0	11	1
0.21	0	3	2	460.089	0.046143705	10	3	0	11	1
0.232	0	3	2	852.412	0.024321208	3	5	0	11	1
0.278	0	3	2	952.037	0.040578018	6	6	0	11	1
0.303	0	3	2	1420.611	0.050745269	6	15	0	11	1
0.316	0	3	2	628.211	0.061550448	10	9	0	11	1
0.342	0	3	2	1420.611	0.058762887	6	15	0	11	1
0.376	0	3	2	794.592	0.068563093	2	2	0	11	1
0.396	0	3	2	854.359	0.059130954	7	2	0	11	1
0.406	0	3	2	759.844	0.068246764	10	5	0	11	1
0.425	0	3	2	694.957	0.068948735	4	10	0	11	1
0.445	0	3	2	472.954	0.092515593	7	9	0	11	1
0.468	0	3	2	628.211	0.102676613	10	9	0	11	1
0.485	0	3	2	651.398	0.06697045	5	7	0	11	1
0.538	0	3	2	1314.592	0.07147602	10	15	0	11	1
0.538	0	3	2	838.771	0.105510884	3	9	0	11	1
0.623	0	3	2	720.833	0.129387331	5	5	0	11	1
0.628	0	3	2	855.146	0.10478892	10	6	0	11	1
0.64	0	3	2	718.962	0.118037624	5	6	0	11	1
0.642	0	3	2	838.771	0.073062479	3	9	0	11	1
0.652	0	3	2	476.927	0.114950635	7	10	0	11	1
0.656	0	3	2	976.274	0.08838588	3	1	0	11	1
0.692	0	3	2	613.404	0.150729689	7	4	0	11	1
0.716	0	3	2	460.089	0.132078952	10	3	0	11	1
0.739	0	3	2	989.643	0.107962016	7	5	0	11	1
0.753	0	3	2	819.53	0.097640041	3	13	0	11	1
0.757	0	3	2	908.477	0.123713025	4	5	0	11	1
0.776	0	3	2	1634.063	0.101292259	4	8	0	11	1
0.797	0	3	2	1137.308	0.1047031	3	7	0	11	1
0.839	0	3	2	771.071	0.103785255	3	10	0	11	1
0.84	0	3	2	569.432	0.126201923	6	14	0	11	1
0.866	0	3	2	1124.385	0.12668227	3	2	0	11	1
0.893	0	3	2	633.688	0.154980909	6	5	0	11	1
0.897	0	3	2	730.514	0.14967462	7	3	0	11	1
0.899	0	3	2	775.804	0.129576247	1	2	0	11	1
0.914	0	3	2	610.556	0.20905764	10	14	0	11	1
0.922	0	3	2	1363.451	0.111258598	2	7	0	11	1
0.934	0	3	2	1046.791	0.151206087	2	8	0	11	1
0.941	0	3	2	789.644	0.171340131	8	5	0	11	1
0.995	0	3	2	840.226	0.163947932	8	2	0	11	1
1.035	0	3	2	969.601	0.192379182	5	9	0	11	1
1.06	0	3	2	1363.451	0.11546841	2	7	0	11	1
1.074	0	3	2	745.555	0.17036802	5	3	0	11	1
1.091	0	3	2	1459.811	0.140249389	5	2	0	11	1
1.096	0	3	2	702.913	0.211828373	2	1	0	11	1
1.111	0	3	2	1127.3	0.159351692	2	5	0	11	1
1.125	0	3	2	1640.422	0.168236878	4	3	0	11	1
1.152	0	3	2	794.592	0.213017751	2	2	0	11	1
1.178	0	3	2	1219.718	0.242336968	6	12	0	11	1
1.19	0	3	2	772.896	0.257966616	10	2	0	11	1
1.191	0	3	2	452.988	0.223159078	6	3	0	11	1
1.199	0	3	2	476.927	0.255977797	7	10	0	11	1
1.203	0	3	2	855.146	0.220128088	10	6	0	11	1
1.204	0	3	2	1063.97	0.166643599	6	7	0	11	1
1.205	0	3	2	977.647	0.180362221	2	6	0	11	1
1.22	0	3	2	657.861	0.273788151	6	13	0	11	1
1.235	0	3	2	1176.592	0.149824093	5	8	0	11	1
1.235	0	3	2	965.726	0.181697808	4	9	0	11	1
1.241	0	3	2	538.201	0.283204016	8	7	0	11	1
1.248	0	3	2	1491.486	0.147239264	2	10	0	11	1
1.258	0	3	2	1065.611	0.186480878	4	2	0	11	1
1.269	0	3	2	1755.915	0.135721925	1	6	0	11	1
1.276	0	3	2	902.346	0.223702665	1	5	0	11	1
1.285	0	3	2	902.346	0.165188328	1	5	0	11	1
1.31	0	3	2	901.198	0.316961045	3	6	0	11	1
1.311	0	3	2	1640.422	0.123702585	4	3	0	11	1
1.319	0	3	2	1063.97	0.236422298	6	7	0	11	1
1.338	0	3	2	1222.175	0.185988324	1	7	0	11	1
1.349	0	3	2	989.643	0.183562389	7	5	0	11	1
1.35	0	3	2	651.398	0.258274345	5	7	0	11	1
1.351	0	3	2	832.526	0.17903525	3	11	0	11	1
1.353	0	3	2	833.881	0.233961612	5	1	0	11	1
1.36	0	3	2	657.861	0.301284891	6	13	0	11	1
1.386	0	3	2	1244.691	0.146977731	6	8	0	11	1
1.411	0	3	2	1295.732	0.180112331	7	11	0	11	1
1.418	0	3	2	767.492	0.181260386	8	1	0	11	1
1.431	0	3	2	546.759	0.225496376	4	6	0	11	1
1.433	0	3	2	1246.427	0.184927087	2	3	0	11	1
1.449	0	3	2	896.226	0.213937694	3	12	0	11	1
1.452	0	3	2	894.151	0.330300273	3	4	0	11	1
1.457	0	3	2	1003.575	0.20495147	10	12	0	11	1
1.462	0	3	2	1283.415	0.246501433	6	9	0	11	1
1.465	0	3	2	1003.575	0.278888254	10	12	0	11	1
1.466	0	3	2	718.962	0.21099597	5	6	0	11	1
1.475	0	3	2	719.758	0.304437564	8	3	0	11	1
1.493	0	3	2	1258.623	0.204045374	7	8	0	11	1
1.515	0	3	2	1124.385	0.233005229	3	2	0	11	1
1.557	0	3	2	767.492	0.213550953	8	1	0	11	1
1.575	0	3	2	764.266	0.265643447	1	11	0	11	1
1.596	0	3	2	1127.714	0.169678928	7	6	0	11	1
1.596	0	3	2	702.913	0.341536486	2	1	0	11	1
1.629	0	3	2	772.896	0.264147884	10	2	0	11	1
1.646	0	3	2	916.572	0.233508299	1	4	0	11	1
1.653	0	3	2	569.432	0.257516747	6	14	0	11	1
1.665	0	3	2	773.445	0.285493827	4	11	0	11	1
1.679	0	3	2	1518.319	0.139916667	4	1	0	11	1
1.686	0	3	2	755.506	0.384668036	1	3	0	11	1
1.688	0	3	2	755.506	0.255602665	1	3	0	11	1
1.692	0	3	2	831.254	0.253863466	4	13	0	11	1
1.693	0	3	2	1127.3	0.225914065	2	5	0	11	1
1.695	0	3	2	967.129	0.337112172	4	7	0	11	1
1.706	0	3	2	967.129	0.348305431	4	7	0	11	1
1.712	0	3	2	546.759	0.316802369	4	6	0	11	1
1.713	0	3	2	840.226	0.241983331	8	2	0	11	1
1.716	0	3	2	610.556	0.290404468	10	14	0	11	1
1.7195	0	3	2	1176.592	0.2269967	5	8	0	11	1
1.726	0	3	2	639.734	0.254534729	8	9	0	11	1
1.732	0	3	2	771.087	0.268277571	10	4	0	11	1
1.738	0	3	2	789.644	0.348157051	8	5	0	11	1
1.7425	0	3	2	2068.694	0.231854168	6	17	0	11	1
1.756	0	3	2	1219.718	0.185859441	6	12	0	11	1
1.795	0	3	2	969.601	0.251189477	5	9	0	11	1
1.799	0	3	2	1295.732	0.201546045	7	11	0	11	1
1.801	0	3	2	965.726	0.311591696	4	9	0	11	1
1.803	0	3	2	613.404	0.291135153	7	4	0	11	1
1.811	0	3	2	759.844	0.312026189	10	5	0	11	1
1.855	0	3	2	745.555	0.280338522	5	3	0	11	1
1.861	0	3	2	896.226	0.280060196	3	12	0	11	1
1.874	0	3	2	983.037	0.353651632	6	10	0	11	1
1.883	0	3	2	720.87	0.322376305	5	4	0	11	1
1.886	0	3	2	633.688	0.417903833	6	5	0	11	1
1.896	0	3	2	901.198	0.278005865	3	6	0	11	1
1.902	0	3	2	764.266	0.39625	1	11	0	11	1
1.92	0	3	2	720.87	0.332065029	5	4	0	11	1
1.921	0	3	2	1222.175	0.26919843	1	7	0	11	1
1.93	0	3	2	894.151	0.281054318	3	4	0	11	1
1.931	0	3	2	1459.811	0.317755471	5	2	0	11	1
1.932	0	3	2	712.289	0.303058824	5	10	0	11	1
1.956	0	3	2	1601.724	0.258867125	7	7	0	11	1
1.963	0	3	2	1058.111	0.228415173	1	9	0	11	1
2.072	0	3	2	673.78	0.333118971	2	9	0	11	1
2.114	0	3	2	1258.623	0.296743403	7	8	0	11	1
2.138	0	3	2	832.526	0.340880102	3	11	0	11	1
2.227	0	3	2	1194.202	0.284673399	1	1	0	11	1
2.251	0	3	2	833.881	0.363064516	5	1	0	11	1
2.32	0	3	2	720.833	0.423126026	5	5	0	11	1
2.3635	0	3	2	2068.694	0.307127542	6	17	0	11	1
2.374	0	3	2	1755.915	0.243387328	1	6	0	11	1
2.374	0	3	2	773.445	0.401556157	4	11	0	11	1
2.385	0	3	2	1561.574	0.339937286	6	1	0	11	1
2.388	0	3	2	1244.691	0.437683284	6	8	0	11	1
2.4	0	3	2	1065.611	0.358315915	4	2	0	11	1
2.434	0	3	2	775.804	0.454528478	1	2	0	11	1
2.478	0	3	2	1046.791	0.281622912	2	8	0	11	1
2.484	0	3	2	592.611	0.402397538	8	4	0	11	1
2.508	0	3	2	983.037	0.363689095	6	10	0	11	1
2.547	0	3	2	1247.934	0.331511128	4	4	0	11	1
2.581	0	3	2	706.104	0.506475667	8	6	0	11	1
2.603	0	3	2	730.514	0.420652877	7	3	0	11	1
2.615	0	3	2	819.53	0.458932959	3	13	0	11	1
2.627	0	3	2	976.274	0.423914797	3	1	0	11	1
2.643	0	3	2	831.254	0.494018692	4	13	0	11	1
2.705	0	3	2	908.477	0.427870927	4	5	0	11	1
2.753	0	3	2	1518.319	0.253732719	4	1	0	11	1
2.774	0	3	2	977.647	0.407342144	2	6	0	11	1
2.843	0	3	2	639.734	0.519459163	8	9	0	11	1
2.847	0	3	2	1246.427	0.3960217	2	3	0	11	1
2.865	0	3	2	1069.714	0.62677751	4	12	0	11	1
2.931	0	3	2	712.289	0.45182673	5	10	0	11	1
2.969	0	3	2	771.087	0.450873197	10	4	0	11	1
2.987	0	3	2	1601.724	0.414976382	7	7	0	11	1
2.991	0	3	2	1247.934	0.336596894	4	4	0	11	1
3.049	0	3	2	673.78	0.51827299	2	9	0	11	1
3.094	0	3	2	1127.714	0.443457073	7	6	0	11	1
3.112	0	3	2	1058.111	0.371449033	1	9	0	11	1
3.158	0	3	2	706.104	0.601753049	8	6	0	11	1
3.166	0	3	2	1194.202	0.384083465	1	1	0	11	1
3.209	0	3	2	719.758	0.577781779	8	3	0	11	1
3.381	0	3	2	1216.953	0.466602263	6	16	0	11	1
3.503	0	3	2	861.447	0.489382509	3	3	0	11	1
3.505	0	3	2	952.037	0.567795237	6	6	0	11	1
3.618	0	3	2	1137.308	0.575107296	3	7	0	11	1
3.767	0	3	2	1216.953	0.498346342	6	16	0	11	1
3.854	0	3	2	1144.046	0.603885929	8	8	0	11	1
4.159	0	3	2	1491.486	0.467513489	2	10	0	11	1
0.402	1	3	3	1067.83	0.100676183	10	2	0	12	4
1.024	1	3	3	1071.29	0.211526544	10	3	0	12	4
1.886	1	3	3	1495.271	0.275650395	6	9	0	12	4
2.475	1	3	3	662.473	0.522041763	9	30	0	12	4
-0.57	0	3	3	844.88	-0.078925505	9	21	0	12	1
-0.567	0	3	3	1353.857	-0.12860059	2	8	0	12	1
-0.494	0	3	3	526.471	-0.096258769	5	19	0	12	1
-0.484	0	3	3	459.037	-0.11444786	5	20	0	12	1
-0.288	0	3	3	827.547	-0.047682119	5	16	0	12	1
-0.175	0	3	3	814.668	-0.023005127	5	9	0	12	1
-0.172	0	3	3	596.082	-0.033771844	10	9	0	12	1
-0.148	0	3	3	822.358	-0.028737864	5	10	0	12	1
-0.123	0	3	3	572.14	-0.022986358	9	31	0	12	1
-0.087	0	3	3	1353.857	-0.015220434	2	8	0	12	1
0.037	0	3	3	1244.071	0.006192469	5	17	0	12	1
0.055	0	3	3	968.771	0.007867258	1	8	0	12	1
0.06	0	3	3	604.732	0.010687567	9	4	0	12	1
0.068	0	3	3	459.037	0.014058301	5	20	0	12	1
0.069	0	3	3	869.357	0.013338488	6	5	0	12	1
0.075	0	3	3	951.611	0.010605204	9	36	0	12	1
0.082	0	3	3	1134.434	0.011243658	6	4	0	12	1
0.092	0	3	3	1368.864	0.015156507	9	24	0	12	1
0.095	0	3	3	381.951	0.017884036	5	18	0	12	1
0.102	0	3	3	802.581	0.021013597	6	2	0	12	1
0.104	0	3	3	923.834	0.01669074	10	15	0	12	1
0.114	0	3	3	828.575	0.018725361	2	4	0	12	1
0.14	0	3	3	916.349	0.016611296	5	6	0	12	1
0.141	0	3	3	640.425	0.028330319	5	13	0	12	1
0.176	0	3	3	1176.282	0.021156389	5	2	0	12	1
0.186	0	3	3	600.011	0.035935085	6	12	0	12	1
0.201	0	3	3	1057.144	0.0463454	5	11	0	12	1
0.213	0	3	3	867.515	0.033580325	10	4	0	12	1
0.256	0	3	3	1043.672	0.040144268	9	20	0	12	1
0.302	0	3	3	880.554	0.050603217	9	6	0	12	1
0.378	0	3	3	1057.144	0.051688773	5	11	0	12	1
0.39	0	3	3	1222.029	0.053184236	1	5	0	12	1
0.396	0	3	3	1425.238	0.053855569	10	14	0	12	1
0.401	0	3	3	1061.727	0.054409769	5	3	0	12	1
0.403	0	3	3	1107.27	0.061838269	9	28	0	12	1
0.41	0	3	3	1142.741	0.0658423	1	3	0	12	1
0.428	0	3	3	846.388	0.070026178	10	8	0	12	1
0.492	0	3	3	935.975	0.072225484	9	19	0	12	1
0.496	0	3	3	702.523	0.092039339	6	7	0	12	1
0.503	0	3	3	1217.705	0.0632784	6	14	0	12	1
0.517	0	3	3	1553.349	0.071330022	6	10	0	12	1
0.544	0	3	3	1101.093	0.083384427	9	13	0	12	1
0.564	0	3	3	728.17	0.083729216	6	15	0	12	1
0.593	0	3	3	441.939	0.140388258	9	29	0	12	1
0.6	0	3	3	615.072	0.11299435	9	26	0	12	1
0.619	0	3	3	1068.747	0.087417031	2	3	0	12	1
0.624	0	3	3	743.476	0.122137405	5	5	0	12	1
0.632	0	3	3	844.88	0.119245283	9	21	0	12	1
0.637	0	3	3	1071.29	0.083683657	10	3	0	12	1
0.648	0	3	3	925.77	0.095575221	9	16	0	12	1
0.723	0	3	3	702.523	0.143196673	6	7	0	12	1
0.727	0	3	3	572.14	0.148518897	9	31	0	12	1
0.736	0	3	3	935.975	0.102080444	9	19	0	12	1
0.76	0	3	3	1163.919	0.105643592	2	11	0	12	1
0.764	0	3	3	952.973	0.124086406	9	15	0	12	1
0.768	0	3	3	1173.528	0.124412765	9	12	0	12	1
0.772	0	3	3	526.471	0.121958926	5	19	0	12	1
0.797	0	3	3	743.476	0.144935443	5	5	0	12	1
0.811	0	3	3	381.951	0.145627581	5	18	0	12	1
0.813	0	3	3	761.389	0.145829596	9	23	0	12	1
0.823	0	3	3	1300.722	0.137418601	6	11	0	12	1
0.831	0	3	3	1064.786	0.11792252	9	2	0	12	1
0.843	0	3	3	1107.27	0.128134975	9	28	0	12	1
0.847	0	3	3	569.13	0.166111002	5	8	0	12	1
0.866	0	3	3	741.585	0.115992499	5	4	0	12	1
0.868	0	3	3	596.082	0.146349688	10	9	0	12	1
0.907	0	3	3	774.871	0.128725518	10	6	0	12	1
0.909	0	3	3	986.985	0.144929847	6	1	0	12	1
0.915	0	3	3	1257.722	0.141160136	9	14	0	12	1
0.916	0	3	3	880.554	0.148028442	9	6	0	12	1
0.934	0	3	3	441.939	0.195030278	9	29	0	12	1
0.939	0	3	3	986.862	0.138393515	2	9	0	12	1
0.941	0	3	3	564.424	0.257033597	6	3	0	12	1
0.956	0	3	3	1343.583	0.121412243	9	11	0	12	1
0.96	0	3	3	993.459	0.134190663	1	11	0	12	1
0.9805	0	3	3	1425.238	0.13343767	10	14	0	12	1
0.985	0	3	3	615.072	0.189568899	9	26	0	12	1
0.995	0	3	3	909.559	0.143495818	9	25	0	12	1
1.005	0	3	3	1081.792	0.120445829	2	1	0	12	1
1.018	0	3	3	802.581	0.146180356	6	2	0	12	1
1.04	0	3	3	1006.847	0.143646409	5	14	0	12	1
1.043	0	3	3	1107.941	0.121547605	2	10	0	12	1
1.043	0	3	3	821.554	0.145365854	6	6	0	12	1
1.061	0	3	3	569.13	0.207388585	5	8	0	12	1
1.077	0	3	3	1173.528	0.177021696	9	12	0	12	1
1.082	0	3	3	951.611	0.16248686	9	36	0	12	1
1.095	0	3	3	941.364	0.149121612	1	10	0	12	1
1.121	0	3	3	867.515	0.169284204	10	4	0	12	1
1.167	0	3	3	1175.341	0.182686287	10	5	0	12	1
1.168	0	3	3	821.98	0.228482003	9	8	0	12	1
1.182	0	3	3	930.082	0.190675915	9	18	0	12	1
1.191	0	3	3	1181.853	0.186794228	6	8	0	12	1
1.204	0	3	3	600.011	0.217407006	6	12	0	12	1
1.215	0	3	3	970.449	0.183119819	9	1	0	12	1
1.288	0	3	3	916.349	0.172353807	5	6	0	12	1
1.341	0	3	3	948.234	0.201805869	10	11	0	12	1
1.364	0	3	3	869.357	0.294155704	6	5	0	12	1
1.377	0	3	3	1053.702	0.180684949	1	6	0	12	1
1.378	0	3	3	1106.813	0.209295261	2	12	0	12	1
1.388	0	3	3	930.082	0.205904169	9	18	0	12	1
1.401	0	3	3	1553.349	0.192023026	6	10	0	12	1
1.416	0	3	3	640.425	0.237265416	5	13	0	12	1
1.429	0	3	3	1042.244	0.205641099	2	2	0	12	1
1.457	0	3	3	1293.206	0.203719239	9	3	0	12	1
1.467	0	3	3	1006.847	0.242239102	5	14	0	12	1
1.478	0	3	3	838.845	0.206886898	9	10	0	12	1
1.485	0	3	3	909.37	0.236653386	9	17	0	12	1
1.496	0	3	3	828.575	0.243252033	2	4	0	12	1
1.507	0	3	3	1222.029	0.181042768	1	5	0	12	1
1.51	0	3	3	1106.813	0.200664452	2	12	0	12	1
1.57	0	3	3	938.979	0.175066905	1	7	0	12	1
1.58	0	3	3	1363.692	0.235154041	5	1	0	12	1
1.584	0	3	3	968.771	0.229798346	1	8	0	12	1
1.59	0	3	3	1067.83	0.195259732	10	2	0	12	1
1.592	0	3	3	821.98	0.319102024	9	8	0	12	1
1.598	0	3	3	1003.344	0.232808858	9	9	0	12	1
1.6	0	3	3	1053.702	0.2341235	1	6	0	12	1
1.648	0	3	3	822.358	0.365978237	5	10	0	12	1
1.656	0	3	3	1176.282	0.207831325	5	2	0	12	1
1.689	0	3	3	1368.864	0.253337333	9	24	0	12	1
1.691	0	3	3	741.585	0.243730182	5	4	0	12	1
1.697	0	3	3	761.389	0.317671284	9	23	0	12	1
1.705	0	3	3	880.637	0.300546448	9	5	0	12	1
1.706	0	3	3	564.424	0.381655481	6	3	0	12	1
1.716	0	3	3	948.234	0.268712809	10	11	0	12	1
1.735	0	3	3	1177.61	0.249712147	2	5	0	12	1
1.742	0	3	3	1068.747	0.27532796	2	3	0	12	1
1.797	0	3	3	1142.741	0.305041589	1	3	0	12	1
1.824	0	3	3	880.637	0.311528608	9	5	0	12	1
1.829	0	3	3	1218.99	0.243444696	10	10	0	12	1
1.855	0	3	3	1260.188	0.218621096	1	9	0	12	1
1.876	0	3	3	821.554	0.371338084	6	6	0	12	1
1.926	0	3	3	938.979	0.212067826	1	7	0	12	1
1.927	0	3	3	1244.071	0.235574572	5	17	0	12	1
1.943	0	3	3	718.983	0.319782752	6	16	0	12	1
1.954	0	3	3	1384.614	0.24809548	10	13	0	12	1
2.017	0	3	3	1217.705	0.264074365	6	14	0	12	1
2.027	0	3	3	814.668	0.317861063	5	9	0	12	1
2.041	0	3	3	1260.188	0.285016059	1	9	0	12	1
2.053	0	3	3	1293.206	0.261096274	9	3	0	12	1
2.068	0	3	3	838.845	0.342838196	9	10	0	12	1
2.079	0	3	3	718.343	0.334513274	5	15	0	12	1
2.1	0	3	3	923.834	0.375335121	10	15	0	12	1
2.132	0	3	3	1107.941	0.318303971	2	10	0	12	1
2.147	0	3	3	1396.054	0.301990295	10	12	0	12	1
2.163	0	3	3	821.466	0.33886887	10	1	0	12	1
2.172	0	3	3	1218.99	0.287377613	10	10	0	12	1
2.214	0	3	3	604.732	0.311261071	9	4	0	12	1
2.22	0	3	3	718.343	0.385282888	5	15	0	12	1
2.247	0	3	3	1300.722	0.381558839	6	11	0	12	1
2.251	0	3	3	846.388	0.348398081	10	8	0	12	1
2.297	0	3	3	1202.683	0.326278409	1	1	0	12	1
2.308	0	3	3	904.692	0.335124147	5	7	0	12	1
2.317	0	3	3	1055.643	0.317049808	1	4	0	12	1
2.394	0	3	3	1055.643	0.321126761	1	4	0	12	1
2.423	0	3	3	1064.786	0.358325939	9	2	0	12	1
2.428	0	3	3	728.17	0.376784606	6	15	0	12	1
2.43	0	3	3	970.449	0.3888	9	1	0	12	1
2.436	0	3	3	1343.583	0.376274328	9	11	0	12	1
2.506	0	3	3	941.364	0.404454487	1	10	0	12	1
2.52	0	3	3	827.547	0.374944205	5	16	0	12	1
2.559	0	3	3	774.871	0.481648786	10	6	0	12	1
2.658	0	3	3	986.862	0.403889986	2	9	0	12	1
2.674	0	3	3	662.473	0.581304348	9	30	0	12	1
2.678	0	3	3	952.973	0.468263682	9	15	0	12	1
2.7	0	3	3	1173.563	0.342639594	2	6	0	12	1
2.7	0	3	3	1134.434	0.369913687	6	4	0	12	1
2.75	0	3	3	1173.563	0.438806446	2	6	0	12	1
2.795	0	3	3	1384.614	0.332738095	10	13	0	12	1
2.832	0	3	3	1058.684	0.462518373	6	17	0	12	1
2.887	0	3	3	718.983	0.57902126	6	16	0	12	1
2.906	0	3	3	909.37	0.56991567	9	17	0	12	1
2.914	0	3	3	1081.792	0.443598721	2	1	0	12	1
2.936	0	3	3	1396.054	0.399510137	10	12	0	12	1
2.951	0	3	3	1175.341	0.464578086	10	5	0	12	1
3.043	0	3	3	1495.271	0.344503566	6	9	0	12	1
3.055	0	3	3	1061.727	0.383360522	5	3	0	12	1
3.074	0	3	3	1314.222	0.334421236	1	2	0	12	1
3.13	0	3	3	1101.093	0.418729097	9	13	0	12	1
3.139	0	3	3	904.692	0.552640845	5	7	0	12	1
3.14	0	3	3	1042.244	0.414850046	2	2	0	12	1
3.153	0	3	3	821.466	0.549686192	10	1	0	12	1
3.166	0	3	3	1177.61	0.382875801	2	5	0	12	1
3.208	0	3	3	1314.222	0.474065317	1	2	0	12	1
3.234	0	3	3	986.985	0.45781427	6	1	0	12	1
3.265	0	3	3	1163.919	0.435275297	2	11	0	12	1
3.322	0	3	3	1363.692	0.385920074	5	1	0	12	1
3.433	0	3	3	925.77	0.536993587	9	16	0	12	1
3.526	0	3	3	1202.683	0.451241362	1	1	0	12	1
3.614	0	3	3	1043.672	0.573650794	9	20	0	12	1
3.626	0	3	3	1058.684	0.514764338	6	17	0	12	1
3.633	0	3	3	909.559	0.509608641	9	25	0	12	1
3.786	0	3	3	1181.853	0.540162648	6	8	0	12	1
3.858	0	3	3	993.459	0.550828098	1	11	0	12	1
-0.667	1	4	1	403.366	-0.194630872	2	12	1	13	3
-0.245	1	4	1	1194.949	-0.055192611	4	26	1	13	3
-0.209	1	4	1	437.385	-0.044251535	2	8	1	13	3
0.052	1	4	1	992.211	0.00731982	1	6	1	13	3
0.1	1	4	1	760.351	0.02090738	2	13	1	13	3
0.104	1	4	1	614.222	0.019530516	5	3	1	13	3
0.127	1	4	1	539.969	0.030862697	6	4	1	13	3
0.194	1	4	1	796.187	0.028115942	3	11	1	13	3
0.224	1	4	1	462.884	0.050473186	3	9	1	13	3
0.248	1	4	1	846.613	0.034454015	3	8	1	13	3
0.257	1	4	1	775.946	0.047903075	3	5	1	13	3
0.331	1	4	1	775.946	0.067967146	3	5	1	13	3
0.485	1	4	1	1165.17	0.090198996	3	1	1	13	3
0.498	1	4	1	768.462	0.068125855	1	7	1	13	3
0.508	1	4	1	1028.936	0.074269006	2	9	1	13	3
0.531	1	4	1	507.039	0.115560392	6	5	1	13	3
0.543	1	4	1	539.969	0.11407563	6	4	1	13	3
0.566	1	4	1	759.171	0.096471791	1	1	1	13	3
0.567	1	4	1	914.076	0.079245283	10	5	1	13	3
0.569	1	4	1	812.147	0.086146858	3	6	1	13	3
0.612	1	4	1	660.184	0.140238313	1	2	1	13	3
0.63	1	4	1	776.822	0.10880829	2	14	1	13	3
0.661	1	4	1	910.742	0.083040201	4	21	1	13	3
0.677	1	4	1	716.869	0.123225337	4	29	1	13	3
0.68	1	4	1	499.199	0.125600296	6	6	1	13	3
0.694	1	4	1	853.321	0.119325997	5	6	1	13	3
0.709	1	4	1	915.363	0.128815407	4	8	1	13	3
0.757	1	4	1	320.841	0.145801233	4	30	1	13	3
0.787	1	4	1	1111.257	0.090961627	4	14	1	13	3
0.832	1	4	1	535.878	0.152828802	6	3	1	13	3
0.838	1	4	1	507.039	0.149189959	6	5	1	13	3
0.906	1	4	1	917.688	0.112532605	1	5	1	13	3
0.927	1	4	1	815.252	0.223858971	5	4	1	13	3
0.964	1	4	1	768.275	0.120304505	5	12	1	13	3
0.969	1	4	1	1062.956	0.128072958	10	4	1	13	3
1.004	1	4	1	892.363	0.203568532	4	7	1	13	3
1.007	1	4	1	820.194	0.163793103	2	6	1	13	3
1.011	1	4	1	810.599	0.210888611	1	9	1	13	3
1.02	1	4	1	1110.436	0.16203336	3	3	1	13	3
1.03	1	4	1	860.621	0.17570795	4	4	1	13	3
1.049	1	4	1	893.884	0.1923359	4	2	1	13	3
1.07	1	4	1	1224.27	0.136114998	2	2	1	13	3
1.074	1	4	1	2055.645	0.123108666	4	24	1	13	3
1.089	1	4	1	1373.03	0.163097199	9	3	1	13	3
1.114	1	4	1	403.366	0.218903517	2	12	1	13	3
1.118	1	4	1	943.968	0.131948542	2	7	1	13	3
1.126	1	4	1	895.271	0.154204328	1	3	1	13	3
1.172	1	4	1	892.363	0.197772528	4	7	1	13	3
1.202	1	4	1	931.552	0.170593244	4	18	1	13	3
1.212	1	4	1	876.499	0.178052005	1	10	1	13	3
1.212	1	4	1	1153.037	0.130744337	7	3	1	13	3
1.22	1	4	1	733.853	0.189059352	4	20	1	13	3
1.224	1	4	1	992.211	0.143493552	1	6	1	13	3
1.23	1	4	1	876.499	0.177029361	1	10	1	13	3
1.231	1	4	1	1028.936	0.164002132	2	9	1	13	3
1.237	1	4	1	1165.17	0.174618859	3	1	1	13	3
1.242	1	4	1	720.365	0.234383846	1	8	1	13	3
1.309	1	4	1	810.599	0.273506059	1	9	1	13	3
1.311	1	4	1	938.704	0.241525424	4	9	1	13	3
1.318	1	4	1	1063.583	0.152387559	9	6	1	13	3
1.355	1	4	1	1151.395	0.194823868	2	4	1	13	3
1.382	1	4	1	1032.514	0.189315068	10	7	1	13	3
1.41	1	4	1	1126.405	0.249292786	7	1	1	13	3
1.414	1	4	1	897.578	0.208063567	4	16	1	13	3
1.425	1	4	1	840.856	0.202156334	5	10	1	13	3
1.435	1	4	1	462.884	0.27617398	3	9	1	13	3
1.448	1	4	1	776.822	0.287073751	2	14	1	13	3
1.466	1	4	1	499.199	0.275875047	6	6	1	13	3
1.474	1	4	1	1279.492	0.143009605	2	1	1	13	3
1.499	1	4	1	661.196	0.248137726	4	28	1	13	3
1.534	1	4	1	1261.844	0.161219128	5	8	1	13	3
1.566	1	4	1	820.194	0.18456099	2	6	1	13	3
1.569	1	4	1	897.031	0.168619022	1	4	1	13	3
1.572	1	4	1	733.124	0.207141916	3	7	1	13	3
1.586	1	4	1	1261.844	0.289733285	5	8	1	13	3
1.588	1	4	1	893.884	0.287576965	4	2	1	13	3
1.592	1	4	1	915.363	0.305214724	4	8	1	13	3
1.595	1	4	1	1194.949	0.254102278	4	26	1	13	3
1.614	1	4	1	1024.949	0.310324938	4	15	1	13	3
1.625	1	4	1	768.462	0.243154272	1	7	1	13	3
1.629	1	4	1	860.621	0.339658048	4	4	1	13	3
1.639	1	4	1	733.853	0.258598927	4	20	1	13	3
1.667	1	4	1	661.196	0.345778884	4	28	1	13	3
1.668	1	4	1	535.878	0.365869708	6	3	1	13	3
1.671	1	4	1	917.688	0.293363764	1	5	1	13	3
1.696	1	4	1	977.033	0.246655032	7	2	1	13	3
1.707	1	4	1	1284.391	0.205118962	4	13	1	13	3
1.731	1	4	1	910.742	0.218919944	4	21	1	13	3
1.747	1	4	1	840.856	0.314831501	5	10	1	13	3
1.768	1	4	1	1151.395	0.223882487	2	4	1	13	3
1.779	1	4	1	1717.841	0.475541299	3	4	1	13	3
1.792	1	4	1	812.147	0.267462687	3	6	1	13	3
1.808	1	4	1	1596.07	0.197509286	10	2	1	13	3
1.814	1	4	1	877.729	0.243261365	2	15	1	13	3
1.819	1	4	1	897.031	0.31717524	1	4	1	13	3
1.822	1	4	1	897.578	0.274811463	4	16	1	13	3
1.825	1	4	1	957.07	0.287265859	5	7	1	13	3
1.828	1	4	1	631.415	0.296080337	4	19	1	13	3
1.855	1	4	1	796.599	0.299919159	5	13	1	13	3
1.855	1	4	1	943.968	0.220492096	2	7	1	13	3
1.863	1	4	1	1284.391	0.219641594	4	13	1	13	3
1.868	1	4	1	1019.636	0.426581411	4	3	1	13	3
1.888	1	4	1	1014.854	0.251431615	7	4	1	13	3
1.912	1	4	1	1036.332	0.255137443	6	1	1	13	3
1.917	1	4	1	967.646	0.240526976	4	17	1	13	3
1.925	1	4	1	1063.583	0.22625764	9	6	1	13	3
1.934	1	4	1	1126.718	0.225486767	10	6	1	13	3
1.953	1	4	1	1153.037	0.211638492	7	3	1	13	3
1.963	1	4	1	912.821	0.358407888	10	1	1	13	3
1.972	1	4	1	1337.523	0.241607449	3	2	1	13	3
1.979	1	4	1	660.184	0.375593092	1	2	1	13	3
1.979	1	4	1	733.124	0.249181566	3	7	1	13	3
1.991	1	4	1	801.646	0.325061224	6	2	1	13	3
2.019	1	4	1	1318.156	0.247093379	9	1	1	13	3
2.086	1	4	1	608.892	0.505207072	5	5	1	13	3
2.088	1	4	1	796.187	0.334454589	3	11	1	13	3
2.133	1	4	1	1036.332	0.300973614	6	1	1	13	3
2.202	1	4	1	642.852	0.298616762	2	5	1	13	3
2.222	1	4	1	977.033	0.313045928	7	2	1	13	3
2.296	1	4	1	796.599	0.335280374	5	13	1	13	3
2.306	1	4	1	1038.589	0.358297079	4	27	1	13	3
2.371	1	4	1	891.015	0.339053339	3	10	1	13	3
2.378	1	4	1	608.892	0.32235326	5	5	1	13	3
2.399	1	4	1	895.271	0.380793651	1	3	1	13	3
2.448	1	4	1	642.852	0.468516746	2	5	1	13	3
2.462	1	4	1	967.646	0.509730849	4	17	1	13	3
2.466	1	4	1	1717.841	0.296643811	3	4	1	13	3
2.503	1	4	1	891.015	0.403384367	3	10	1	13	3
2.578	1	4	1	914.076	0.411755311	10	5	1	13	3
2.581	1	4	1	1034.358	0.470470288	2	3	1	13	3
2.608	1	4	1	614.222	0.538731667	5	3	1	13	3
2.616	1	4	1	1318.156	0.381285527	9	1	1	13	3
2.624	1	4	1	1507.998	0.299304209	9	2	1	13	3
2.66	1	4	1	1137.736	0.328963641	7	5	1	13	3
2.714	1	4	1	1014.854	0.428210792	7	4	1	13	3
2.715	1	4	1	915.407	0.379986004	5	2	1	13	3
2.745	1	4	1	853.321	0.338262477	5	6	1	13	3
2.761	1	4	1	964.059	0.565431087	4	5	1	13	3
2.771	1	4	1	1337.523	0.338587488	3	2	1	13	3
2.843	1	4	1	800.119	0.479426644	5	9	1	13	3
2.885	1	4	1	912.821	0.59595125	10	1	1	13	3
2.904	1	4	1	819.012	0.55749664	5	1	1	13	3
2.969	1	4	1	1373.03	0.375585073	9	3	1	13	3
2.986	1	4	1	1137.736	0.395968704	7	5	1	13	3
3.007	1	4	1	1224.27	0.370411431	2	2	1	13	3
3.04	1	4	1	801.646	0.561196234	6	2	1	13	3
3.084	1	4	1	1034.358	0.507988799	2	3	1	13	3
3.088	1	4	1	1111.257	0.412228007	4	14	1	13	3
3.157	1	4	1	877.729	0.433773015	2	15	1	13	3
3.165	1	4	1	631.415	0.503660089	4	19	1	13	3
3.397	1	4	1	1279.492	0.675347913	2	1	1	13	3
3.474	1	4	1	1024.949	0.440639269	4	15	1	13	3
3.548	1	4	1	1110.171	0.549141	4	23	1	13	3
3.552	1	4	1	957.07	0.457142857	5	7	1	13	3
3.67	1	4	1	1525.931	0.313220108	4	6	1	13	3
3.791	1	4	1	1507.998	0.351376402	9	2	1	13	3
3.957	1	4	1	915.407	0.656001326	5	2	1	13	3
4.002	1	4	1	1141.19	0.572942019	9	4	1	13	3
-0.185	0	4	1	480.809	-0.038199463	4	12	1	13	2
-0.12	0	4	1	760.351	-0.018610422	2	13	1	13	2
0.154	0	4	1	1062.956	0.02435938	10	4	1	13	2
0.254	0	4	1	617.812	0.037292615	4	11	1	13	2
0.551	0	4	1	725.872	0.087169752	5	11	1	13	2
0.678	0	4	1	846.613	0.113834788	3	8	1	13	2
0.698	0	4	1	720.365	0.144993768	1	8	1	13	2
0.833	0	4	1	725.872	0.149793203	5	11	1	13	2
0.852	0	4	1	1247.689	0.144590581	4	32	1	13	2
0.981	0	4	1	480.809	0.164404223	4	12	1	13	2
0.985	0	4	1	800.119	0.17984298	5	9	1	13	2
0.993	0	4	1	320.841	0.181270537	4	30	1	13	2
0.994	0	4	1	1019.636	0.117230806	4	3	1	13	2
1.057	0	4	1	1110.171	0.145853457	4	23	1	13	2
1.113	0	4	1	617.812	0.22480307	4	11	1	13	2
1.132	0	4	1	731.092	0.277655139	5	14	1	13	2
1.196	0	4	1	938.704	0.137803894	4	9	1	13	2
1.253	0	4	1	739.197	0.201479338	4	31	1	13	2
1.315	0	4	1	731.092	0.2438346	5	14	1	13	2
1.317	0	4	1	1038.589	0.230325289	4	27	1	13	2
1.424	0	4	1	437.385	0.310510249	2	8	1	13	2
1.898	0	4	1	1596.07	0.204151877	10	2	1	13	2
1.929	0	4	1	843.162	0.372897738	9	5	1	13	2
2.021	0	4	1	716.869	0.300744048	4	29	1	13	2
2.055	0	4	1	1126.405	0.361033029	7	1	1	13	2
2.186	0	4	1	1734.874	0.205258216	10	3	1	13	2
2.205	0	4	1	2055.645	0.260761589	4	24	1	13	2
2.427	0	4	1	768.275	0.639694254	5	12	1	13	2
2.565	0	4	1	964.059	0.394858374	4	5	1	13	2
2.676	0	4	1	1032.514	0.379197959	10	7	1	13	2
2.766	0	4	1	759.171	0.411423472	1	1	1	13	2
2.791	0	4	1	1525.931	0.299495654	4	6	1	13	2
2.809	0	4	1	1126.718	0.300492084	10	6	1	13	2
2.826	0	4	1	1141.19	0.501330495	9	4	1	13	2
2.885	0	4	1	1734.874	0.429827175	10	3	1	13	2
2.906	0	4	1	843.162	0.470531088	9	5	1	13	2
3.124	0	4	1	819.012	0.380141154	5	1	1	13	2
3.605	0	4	1	739.197	0.636026817	4	31	1	13	2
-0.221	1	4	2	891.553	-0.047282841	9	19	1	14	3
-0.172	1	4	2	514.986	-0.033411033	6	26	1	14	3
-0.09	1	4	2	779.338	-0.013233348	6	19	1	14	3
0.0035	1	4	2	1022.297	0.000597984	9	20	1	14	3
0.049	1	4	2	568.296	0.006483197	1	6	1	14	3
0.096	1	4	2	1139.045	0.013006368	9	12	1	14	3
0.108	1	4	2	856.756	0.01986755	5	20	1	14	3
0.112	1	4	2	779.338	0.021040766	6	19	1	14	3
0.123	1	4	2	1022.297	0.022790439	9	20	1	14	3
0.236	1	4	2	985.681	0.031274848	6	17	1	14	3
0.261	1	4	2	940.137	0.042117153	6	7	1	14	3
0.331	1	4	2	1246.204	0.044657312	9	21	1	14	3
0.331	1	4	2	850.413	0.051477449	9	7	1	14	3
0.351	1	4	2	388.876	0.081951903	6	28	1	14	3
0.446	1	4	2	1478.121	0.045654622	1	12	1	14	3
0.448	1	4	2	611.294	0.094038623	6	20	1	14	3
0.478	1	4	2	838.723	0.062255796	5	19	1	14	3
0.665	1	4	2	985.681	0.107413988	6	17	1	14	3
[truncated: 975 more rows]
