# Supplementary material for: Subnuclear localisation is associated with gene expression more than parental origin at the imprinted Dlk1-Dio3 locus
Source: PLoS Genet. 2022 Apr 28;18(4):e1010186. doi: 10.1371/journal.pgen.1010186 (PMC9129038; doi:10.1371/journal.pgen.1010186)
Supplement: S1 Code — (RMD) [file pgen.1010186.s011.Rmd]

---
title: "FISH paper - reanalysis"
output: html_document
---

```{r setup, include=FALSE}
knitr::opts_chunk$set(echo = TRUE, message=FALSE, warning = FALSE)

library(tidyverse)
library(lme4)
library(lmerTest)
library(boot)
library(ggpubr)

```


```{r cars, include=FALSE}
### DATA ORGANISATION ###

# Read in data
fish <- read.csv("fish.csv")

# VARIABLES DESCRIBED (by Lisa)
# dist    absolute distance (µm) of FISH signal to nuclear border	
# expr	Meg3/Gtl2 expression state	
#         0=nonexpressed, 1=expressed
# repKO	genotype of ES cell line	
#         0=matrepKO, 1=patrepKO, 2=wt1, 3=matIGDMRKO, 4=Zfp57KO, 6=wt2
# rep	biological replicate	
# size	nuclear volume (µm^3)	
# relcen	relative distance to nuclear border	
# pos	microscopic image stack	
# cell	cell per image stack	
# ori	parental origin/pretend parental origin in mutants	0=pat, 1=mat, 2=both
# genrep	all biological replicates, independent of genotype, numbered	
# type	types of repression and activation as used in figure 5	

# check data
fish %>% 
     group_by(expr, rep) %>% 
     summarise(total=n())

fish <- fish %>% 
     select(-(Legend.), -(X), -(X.1))

# fix numbering problem (i.e. there is no #5)
fish$repKO[fish$repKO == 6] <- 5

# create a group variable 
fish <- fish %>% 
     mutate(repKO_grp = recode_factor(repKO, "0"="matrepKO", "1"="patrepKO", 
                                      "2"="wt1", "3"="matIGDMRKO", "4"="Zfp57KO", 
                                      "5"="wt2"))

# recode wild types so they sit in middle of 2 groups
# eg. wt1 = 2 is now 1, and patrepKO = 1 is now 2
fish$repKO <- ifelse(fish$repKO_grp == "wt1", 1, fish$repKO)
fish$repKO <- ifelse(fish$repKO_grp == "patrepKO", 2, fish$repKO)

# eg. wt2 = 5 is now 4, and zfp57KO = 4 is now 5
fish$repKO <- ifelse(fish$repKO_grp == "wt2", 4, fish$repKO)
fish$repKO <- ifelse(fish$repKO_grp == "Zfp57KO", 5, fish$repKO)

# new variable = repKO_wtsplit
# code for unique cells
fish$unique_cell <- paste(fish$repKO,
                          fish$rep,
                          fish$pos,
                          fish$cell, sep="_")


### PARENTAL dataset organisation

# split wt's into 'near' and 'far' 
# get data sorted
parental <- subset(fish, repKO<3)

wt1 <- subset(parental, repKO_grp=="wt1")
test <- transform(wt1, allele = ave(wt1$dist, wt1$unique_cell, 
                                    FUN= function(x)ifelse(x==max(x), "wt_far", "wt_near")))

test.2 <- subset(parental, repKO_grp=="matrepKO" | repKO_grp=="patrepKO")
test.2$allele <- ifelse(test.2$repKO=="0", "matrepKO", "patrepKO")

parental$factor <- ifelse(parental$repKO_grp=="matrepKO", "matrepKO", 
                          ifelse(parental$repKO_grp=="patrepKO", "patrepKO", "wt"))

parental <- rbind(test.2, test)
parental$allele <- factor(parental$allele,levels = c("wt_near", "wt_far", "matrepKO", "patrepKO"))

parental <- transform(parental, near_far = ave(parental$dist, parental$unique_cell, 
                                               FUN= function(x)ifelse(x==max(x), "far", "near")))

parental$grp_near <- paste(parental$repKO_grp, parental$near_far, sep = "_")

head(parental) ## this is the dataset that is used for parental stuff

# BIALLELIC data organisation

# separating data of biallelic knockout expression
biallelic <- subset(fish, repKO>2)
biallelic$factor <- ifelse(biallelic$repKO_grp=="matIGDMRKO", "matIGDMRKO", 
                           ifelse(biallelic$repKO_grp=="Zfp57KO", "Zfp57KO", "wt"))

wt2 <- subset(biallelic, repKO_grp=="wt2")
test.bi <- transform(wt2, allele = ave(wt2$dist, wt2$unique_cell, 
                                       FUN= function(x)ifelse(x==max(x), "wt_far", "wt_near")))

test.2.bi <- subset(biallelic, repKO_grp=="matIGDMRKO" | repKO_grp=="Zfp57KO")
test.2.bi$allele <- ifelse(test.2.bi$repKO_grp=="matIGDMRKO", "matIGDMRKO", "Zfp57KO")


biallelic <- rbind(test.2.bi, test.bi)

biallelic <- transform(biallelic, near_far = ave(biallelic$dist, biallelic$unique_cell, 
                                                 FUN= function(x)ifelse(x==max(x), "far", "near")))

biallelic$allele <- factor(biallelic$allele,levels = c("wt_near", "wt_far", "matIGDMRKO", "Zfp57KO"))
biallelic$factor <- factor(biallelic$factor,
                           levels = c("wt", "matIGDMRKO", "Zfp57KO"))


biallelic$grp_near <- paste(biallelic$repKO_grp, biallelic$near_far, sep = "_")

head(biallelic)

## now add how many alleles are expressed by unique cell

expr_sum <- biallelic %>% 
     group_by(unique_cell) %>% 
     summarise(sum=sum(expr))


expr_sum %>% 
     group_by(sum) %>% 
     summarise(n=n())

biallelic_expr <- left_join(biallelic, expr_sum)

biallelic_expr %>%
     group_by(repKO_grp, expr, sum) %>% 
     summarise(n=n())
```

## Figure 2A - Dist of matrepko/patrepko

What is the difference between near and far alleles within wild-types (wt1)?
```{r wt1, echo=FALSE}

wt1.mod <- lmer(dist ~ allele + size + (1|unique_cell),
           data=subset(parental, repKO_grp=="wt1"))
summary(wt1.mod)

```

What is the difference in distribution between paternal and maternal alleles?
```{r repko, echo=FALSE }
fig2a <- lm(dist ~ repKO_grp + size + rep, 
            data=subset(parental, repKO_grp=="matrepKO" |  repKO_grp=="patrepKO"))
summary(fig2a)


```

```{r fig2a, echo=FALSE}
ggplot(parental, aes(x=allele, y=dist, color=repKO_grp)) + 
     geom_point(position = position_jitter(width = 0.25, height=0.25)) +
     geom_boxplot(alpha=0.5) +
     theme_classic() +
     scale_color_manual(values = c("#E41A1C", "#377EB8", "#4DAF4A"))
```

## Figure 2B - Dist of Zfp etc cell lines

```{r, echo=FALSE}
biallelic$repKO_grp <- factor(biallelic$repKO_grp, 
                                  levels = c("wt2", "matIGDMRKO", "Zfp57KO"))

ggplot(biallelic, aes(x=repKO_grp, y=dist, color=repKO_grp)) +
     geom_point(position=position_jitter(width=0.25, height=0.25)) +
     geom_boxplot(alpha=0.5) +
     theme_classic() +
     scale_color_manual(values = c("#4DAF4A", "#E41A1C", "#377EB8"))


dist.bial <- lmer(dist ~ repKO_grp + size + (1|unique_cell), 
                    data = subset(biallelic, repKO_grp=="Zfp57KO" | repKO_grp=="matIGDMRKO"))


summary(dist.bial)
```

## Figure 3A - expression and patrepKO

```{r, echo=FALSE}
## fig3a
mod.repko <- glm(expr ~ dist + size, 
                 family = binomial, 
                 data=subset(parental, repKO_grp=="patrepKO"))
summary(mod.repko)

ggplot(data=subset(parental, repKO_grp=="patrepKO"), aes(x=as.factor(expr), y=dist, color=as.factor(expr))) +
     geom_point(position=position_jitter(width=0.25, height=0.1)) +
     geom_boxplot(alpha=0.5) +
     theme_classic() +
     ggtitle("3a - patrepko")

```

## Figure 3B - expression and ZfpKO
```{r, echo=FALSE}
## BIALLELIC
## fig3b
mod.bial2 <- glmer(expr ~ scale(dist) + scale(size) + (1|unique_cell), 
                  family=binomial, 
                  data=subset(biallelic, repKO_grp=="Zfp57KO"))

summary(mod.bial2)

ggplot(data=subset(biallelic, repKO_grp=="Zfp57KO"), aes(x=as.factor(expr), y=dist, color=as.factor(expr))) +
     geom_point(position=position_jitter(width=0.25, height=0.1)) +
     geom_boxplot(alpha=0.5) +
     theme_classic() +
     scale_x_discrete(labels = c('not_expr','expr'))

biallelic %>% 
     group_by(expr) %>% 
     summarise(n=n())


```

## Figure 3C - 2 spots vs 1
```{r, echo=FALSE}

expr_sum <- biallelic %>% 
     group_by(unique_cell) %>% 
     summarise(sum=sum(expr))


expr_sum %>% 
     group_by(sum) %>% 
     summarise(n=n())

biallelic_expr <- left_join(biallelic, expr_sum)


ggplot(data=subset(biallelic_expr, repKO_grp=="Zfp57KO"), aes(x=as.factor(sum), y=dist, color=as.factor(sum))) +
        geom_point(alpha=0.75, position=position_jitter(width=0.2, height=0.1)) +
        geom_boxplot(alpha=0.5) + 
        theme_classic() +
        theme(legend.position = "none")


mod.spots <- glm(expr ~ sum + scale(size), 
                  family=binomial, 
                  data=subset(biallelic_expr, repKO_grp=="Zfp57KO"))

summary(mod.spots)


# how many total Zfp57 cells

# 
# ggplot(data=subset(biallelic_expr, repKO_grp=="Zfp57KO"), aes(x=as.factor(sum), y=dist, color=as.factor(sum))) +
#         geom_point(alpha=0.75, position=position_jitter(width=0.2, height=0.1)) +
#         geom_boxplot(alpha=0.5) + 
#         theme_classic() +
#         theme(legend.position = "none") +
#         facet_wrap(. ~ expr)
# 
# 
# ggplot(data=subset(biallelic_expr, repKO_grp=="Zfp57KO"), aes(x=as.factor(expr), y=dist, color=as.factor(sum))) +
#         geom_point(alpha=0.75, position=position_jitter(width=0.2, height=0.1)) +
#         geom_boxplot(alpha=0.5) + 
#         theme_classic() +
#         theme(legend.position = "none")
# 
# zfp <- subset(biallelic_expr, repKO_grp=="Zfp57KO")
# 
zfp %>% group_by(sum, expr) %>% summarise(n=n()) %>% ungroup() %>% complete(sum, expr, fill=list(n=0))
## zfp has 593 rows but 300 unique cells, double counting here


data.frame(unique_cell = unique(zfp$unique_cell))

#take columns of interest
zfp.2 <- zfp %>% select(expr, sum, repKO_grp, unique_cell)
zfp.2 <- unique(zfp.2$unique_cell)

mod.spots.2 <- glm(expr ~ as.factor(sum) + scale(size),
                  family=binomial,
                  data=subset(zfp, sum!=2))
summary(mod.spots.2)


```

## Figure 4a -- near/far probability of being expressed
```{r, echo=FALSE}
## WT2
x <- biallelic_expr %>% 
        filter(repKO_grp=="wt2")
fisher.test(table(x$near_far, x$expr))

wt_tab <- data.frame(table(x$near_far, x$expr))
colnames(wt_tab) <- c("location", "expr", "freq")
wt_tab$geno <- c("wt", "wt", "wt", "wt")

#Zfp57
y <- biallelic_expr %>% 
        filter(repKO_grp=="Zfp57KO")


zfp_tab <- data.frame(table(y$near_far, y$expr))
colnames(zfp_tab) <- c("location", "expr", "freq")
zfp_tab$geno <- c("zfp", "zfp", "zfp", "zfp")


fisher.test(table(y$near_far, y$expr))

library(patchwork)
library(tidyverse)


zfp_plot <- ggplot(zfp_tab, aes(x=location, y=freq, fill=expr)) +
        geom_bar(stat="identity",  position = "dodge") +
        ggtitle("zfp57ko") +
        theme_bw()

wt_plot <- ggplot(wt_tab, aes(x=location, y=freq, fill=expr)) +
        geom_bar(stat="identity",  position = "dodge") +
        ggtitle("wt2") +
        theme_bw() +
        theme(legend.position="none")


(wt_plot | zfp_plot)
zfp_tab
```

## Figure 4b -- distance bins & rel to center measurements

```{r, echo=FALSE}
fish$bins2 <- cut(fish$dist, c(-Inf, 0.5, Inf), labels=c("<0.5", ">0.5"))

tibble_bins2 <- fish %>%
     group_by(ori, bins2, expr) %>% 
     summarise(cell_count=n()) %>% 
     ungroup() %>% 
     complete(ori, bins2, expr, fill=list(cell_count=0))

tibble_bins2 <- left_join(tibble_bins2, (tibble_bins2 %>% 
                                                  group_by(ori) %>% 
                                                  summarise(total_ori=sum(cell_count))))

tibble_bins2$percent <- (tibble_bins2$cell_count / tibble_bins2$total_ori) * 100

#### <0.5 & >0.5
ggplot(data=subset(tibble_bins2, ori=="0" | ori=="1"),
       aes(fill=as.factor(expr), y=percent, x=bins2)) +
     geom_bar(position="dodge", stat="identity") +
     facet_wrap( ~ as.factor(ori)) +
     theme_pubr() +
     ylab("% alleles") +
     ylim(0,90) +
     coord_flip()

# chisqure
dat_nuc <- fish %>%
     group_by(ori, bins2, expr, repKO_grp) %>% 
     summarise(cell_count=n()) %>% 
     ungroup() %>% 
     complete(ori, bins2, expr, fill=list(cell_count=0))

data_nuc_ori1 <- subset(dat_nuc, ori=="1")

# cross tabs
ori1 = xtabs(cell_count ~ bins2 + expr, data=data_nuc_ori1)

chisq.test(ori1)

```


## Figure 4b -- distance bins & rel to center measurements

```{r, echo=FALSE}

fish$bins2 <- cut(fish$dist, c(-Inf, 0.5, Inf), labels=c("<0.5", ">0.5"))

tibble_bins2 <- fish %>%
     group_by(ori, bins2, expr) %>%
     summarise(cell_count=n()) %>%
     ungroup() %>%
     complete(ori, bins2, expr, fill=list(cell_count=0))

# tibble_bins2 <- left_join(tibble_bins2, (tibble_bins2 %>%
#                                                   group_by(expr) %>%
#                                                   summarise(total_ori=sum(cell_count))))
# 
# tibble_bins2$percent <- (tibble_bins2$cell_count / tibble_bins2$total_ori) * 100
# 
# 
# tibble_bins2$expr <- factor(tibble_bins2$expr, levels=c(1,0)) # preserves order when coords flipped


### FIGURE 4A ###
#### <0.5 & >0.5

## ori == 0 pat
## ori == 1 mat

tmp <- tibble_bins2 %>% 
        filter(ori==1) %>% 
        left_join(tibble_bins2 %>% 
                          filter(ori==1) %>% 
                          group_by(expr) %>% 
                          summarise(tot_expr = sum(cell_count))) %>% 
        mutate(percent = (cell_count / tot_expr)*100)

tmp$bins2.2 <- factor(tmp$bins2, c(">0.5", "<0.5"))

plot1 <- ggplot(data=tmp, aes(fill=as.factor(expr), y=as.numeric(percent), x=bins2.2)) +
     geom_bar(position="dodge", stat="identity") +
     facet_wrap( ~ as.factor(ori)) +
     theme_pubr() +
     ylab("% alleles") +
     ylim(0,90) +
        coord_flip() +
        theme(legend.position = "none")

# chi square
ori1 = xtabs(percent ~ bins2 + expr, data=tmp)

chisq.test(ori1, simulate.p.value = TRUE)


### FIG 4B ###

# Nov 2020

### equal volume bins
# use relcen measurements
# radius of the sphere that has two thirds of the whole volume would be 2/3^1/3 
# the innermost volume would have a radius of 1/3^1/3 ()

# My bin borders were 0.126419 and 0.306639 and I calculated them by
# taking the cube root of bin volumes (2/3, 1/3) and substracting those
# from 1

fish$vol <- cut(fish$relcen, c(-Inf, 0.126419, 0.306639, Inf), labels=c("outer_vol", "mid_vol", "inner_vol"))

#check it works - it does!
# fish %>% 
#      group_by(vol) %>% 
#      summarise(mean=mean(relcen))
# 
# hist(fish$relcen)
# abline(v=0.126419,col="red")
# abline(v= 0.306639,col="red")

# histogram 

tibble_bins3vol <- fish %>%
        group_by(ori, vol, expr) %>% 
        summarise(cell_count=n()) %>% 
        ungroup() %>% 
        complete(ori, vol, expr, fill=list(cell_count=0))

tmp2 <- tibble_bins3vol %>% 
        filter(ori==1) %>% 
        left_join(tibble_bins3vol %>% 
                          filter(ori==1) %>% 
                          group_by(expr) %>% 
                          summarise(tot_expr = sum(cell_count))) %>% 
        mutate(percent = (cell_count / tot_expr)*100)

plot2 <- ggplot(data=tmp2, aes(fill=as.factor(expr), y=as.numeric(percent), x=factor(vol))) +
        geom_bar(position="dodge", stat="identity") +
        facet_wrap( ~ as.factor(ori)) +
        theme_pubr() +
        ylab("% alleles") +
        ylim(0,90) +
        geom_hline(yintercept=33, linetype="dashed", color="grey") +
        coord_flip() +
        theme(legend.position = "none")

library(patchwork)
(plot1 /plot2)

# chi square
imo_test = xtabs(percent ~ vol + expr, data=tmp2)

chisq.test(imo_test, simulate.p.value = TRUE)
```
